# Supplementary material for: Hybrid sample size calculations for cluster randomised trials using assurance
Source: Clin Trials. 2025 Feb 11;22(5):517–26. doi: 10.1177/17407745241312635 (PMC12476461; doi:10.1177/17407745241312635)
Supplement: sj-r-2-ctj-10.1177_17407745241312635 – Supplemental material for Hybrid sample size calculations for cluster randomised trials using assurance [file sj-r-2-ctj-10.1177_17407745241312635.r]

### compare the different simulated ICC estimates ###

### preliminaries ###

library(mvtnorm)
library(ggplot2)
library(ggExtra)
library(MASS)

source("Functions.R")

set.seed(13)

### get each of the sample sizes ###

### set parameter values ###

m = 10000 # number of ICC samples

alpha = 0.05 # standard value
beta = 0.2 # 80% power

sigma = 8.32 # standard deviation
delta = 2.52 # MCID

C = 40 # number of clusters

nu = 0.4894135 # cluster size coefficient of variation

sigma.rep = rep(sigma,m)
nu.rep = rep(nu,m)

sigma.sd = 1
nu.sd = 0.066

sigma.pr = rnorm(m,sigma,sigma.sd) # standard deviation
nu.pr = rgamma(m,(nu^2/nu.sd^2),(nu/nu.sd^2)) # cluster size coefficient of variation

gamma = 0.44

### priors on unknowns ###

icc.full = read.table("ICC_MainAnalysis.txt")

icc.diff = read.table("ICC_SensAnalysis_Differentiated-ImpW.txt")
icc.equal = read.table("ICC_SensAnalysis_Equal-ImpW.txt")

icc.top4 = read.table("ICC_SensAnalysis_Top-4.txt")
icc.top8 = read.table("ICC_SensAnalysis_Top-8.txt")
icc.top12 = read.table("ICC_SensAnalysis_Top-12.txt")

rho = matrix(0,nrow=m,ncol=6)

rho[,1] = icc.full[2:10001,2]
rho[,2] = icc.diff[2:10001,2]
rho[,3] = icc.equal[2:10001,2]
rho[,4] = icc.top4[2:10001,2]
rho[,5] = icc.top8[2:10001,2]
rho[,6] = icc.top12[2:10001,2]

colnames(rho) = c("full","diff","equal","top4","top8","top12")

head(rho)

logit = log(rho/(1-rho))

dens = apply(logit,2,density)

plot(density(rho[,1],from=0),main="",xlab="ICC",xlim=c(0,0.2))
lines(density(rho[,2],from=0),col=2)
lines(density(rho[,3],from=0),col=3)
abline(v=0)
abline(v=median(rho[,1]),col=1,lty=3)
abline(v=median(rho[,2]),col=2,lty=3)
abline(v=median(rho[,3]),col=3,lty=3)

plot(density(rho[,1],from=0),main="",xlab="ICC",xlim=c(0,0.2),ylim=c(0,30))
lines(density(rho[,4],from=0),col=2)
lines(density(rho[,5],from=0),col=3)
lines(density(rho[,6],from=0),col=4)
abline(v=0)
abline(v=median(rho[,1]),col=1,lty=2)
abline(v=median(rho[,4]),col=2,lty=2)
abline(v=median(rho[,5]),col=3,lty=2)
abline(v=median(rho[,6]),col=4,lty=2)

plot(dens$full,main="",xlab="ICC")
lines(dens$diff,col=2,lty=2)
lines(dens$equal,col=3,lty=2)

plot(dens$full,main="",xlab="ICC")
lines(dens$top4,col=2,lty=2)
lines(dens$top8,col=3,lty=2)
lines(dens$top12,col=4,lty=2)

q11 = function(p) quantile(rho[,1],p)
q12 = function(p) quantile(rho[,2],p)
q13 = function(p) quantile(rho[,3],p)
q14 = function(p) quantile(rho[,4],p)
q15 = function(p) quantile(rho[,5],p)
q16 = function(p) quantile(rho[,6],p)

q2 = function(p) qnorm(p,sigma,sigma.sd)

sim1 <- sim.GC(n = m,rho = gamma,q11,q2)
sim2 <- sim.GC(n = m,rho = gamma,q12,q2)
sim3 <- sim.GC(n = m,rho = gamma,q13,q2)
sim4 <- sim.GC(n = m,rho = gamma,q14,q2)
sim5 <- sim.GC(n = m,rho = gamma,q15,q2)
sim6 <- sim.GC(n = m,rho = gamma,q16,q2)

rho.cor1 = sim1[,1]
sigma.cor1 = sim1[,2]

rho.cor2 = sim2[,1]
sigma.cor2 = sim2[,2]

rho.cor3 = sim3[,1]
sigma.cor3 = sim3[,2]

rho.cor4 = sim4[,1]
sigma.cor4 = sim4[,2]

rho.cor5 = sim5[,1]
sigma.cor5 = sim5[,2]

rho.cor6 = sim6[,1]
sigma.cor6 = sim6[,2]

### resulting sample sizes ###

C=40

ss1 = assurance.ss(100,delta,sigma.cor1,C=C,rho=rho.cor1,nu = nu.pr,beta=beta,
             cluster=TRUE,cluster.eq = FALSE,tailed="two")

ss2 = assurance.ss(100,delta,sigma.cor2,C=C,rho=rho.cor2,nu = nu.pr,beta=beta,
             cluster=TRUE,cluster.eq = FALSE,tailed="two")

ss3 = assurance.ss(100,delta,sigma.cor3,C=C,rho=rho.cor3,nu = nu.pr,beta=beta,
             cluster=TRUE,cluster.eq = FALSE,tailed="two")

ss4 = assurance.ss(100,delta,sigma.cor4,C=C,rho=rho.cor4,nu = nu.pr,beta=beta,
             cluster=TRUE,cluster.eq = FALSE,tailed="two")

ss5 = assurance.ss(100,delta,sigma.cor5,C=C,rho=rho.cor5,nu = nu.pr,beta=beta,
             cluster=TRUE,cluster.eq = FALSE,tailed="two")

ss6 = assurance.ss(100,delta,sigma.cor6,C=C,rho=rho.cor6,nu = nu.pr,beta=beta,
             cluster=TRUE,cluster.eq = FALSE,tailed="two")

c(ss1,ss2,ss3,ss4,ss5,ss6)

c(ss1,ss2,ss3,ss4,ss5,ss6)*C

### same with power ###

ss1 = power.ss(100,delta,sigma,C=C,rho=median(rho),nu = nu,beta=beta,
         cluster=TRUE,cluster.eq = FALSE,tailed="two")

ss2 = power.ss(100,delta,median(sigma.cor2),C,rho=median(rho.cor2),nu=nu,beta=beta,
         cluster=TRUE,cluster.eq = FALSE,tailed="two")

ss3 = power.ss(100,delta,median(sigma.cor3),C,rho=median(rho.cor3),nu=nu,beta=beta,
         cluster=TRUE,cluster.eq = FALSE,tailed="two")

ss4 = power.ss(100,delta,median(sigma.cor4),C,rho=median(rho.cor4),nu=nu,beta=beta,
         cluster=TRUE,cluster.eq = FALSE,tailed="two")

ss5 = power.ss(100,delta,median(sigma.cor5),C,rho=median(rho.cor5),nu=nu,beta=beta,
         cluster=TRUE,cluster.eq = FALSE,tailed="two")

ss6 = power.ss(100,delta,median(sigma.cor6),C,rho=median(rho.cor6),nu=nu,beta=beta,
         cluster=TRUE,cluster.eq = FALSE,tailed="two")

c(ss1,ss2,ss3,ss4,ss5,ss6)
c(ss1,ss2,ss3,ss4,ss5,ss6)*C
