# Supplementary material for: Hybrid sample size calculations for cluster randomised trials using assurance
Source: Clin Trials. 2025 Feb 11;22(5):517–26. doi: 10.1177/17407745241312635 (PMC12476461; doi:10.1177/17407745241312635)
Supplement: sj-r-3-ctj-10.1177_17407745241312635 – Supplemental material for Hybrid sample size calculations for cluster randomised trials using assurance [file sj-r-3-ctj-10.1177_17407745241312635.r]

### Runs the application from the paper ###

### first we need some libraries and bespoke functions ###

library(mvtnorm)
library(ggplot2)
library(ggExtra)
library(MASS)

source("Functions.R") # place this inside working directory

set.seed(13) # to reproduce results exactly

### set parameter values ###

m = 10000 # number of ICC samples

alpha = 0.05 # significance level
beta = 0.2 # 80% power

sigma = 8.32 # standard deviation
delta = 2.52 # MCID

C = 40 # number of clusters

cv = c(62,40,10,46,52,41,15,50,32,16,18,31) # cluster sizes from pilot trial
nu = sd(cv)/mean(cv) # cluster size coefficient of variation

sigma.rep = rep(sigma,m) # needed for assurance
nu.rep = rep(nu,m) # needed for assurance

### prior on ICC ###

icc = read.table("ICC_MainAnalysis.txt") # MCMC samples of ICC

rho = icc[2:10001,2] # column of samples

summary(rho)
hist(rho,main="",xlab="ICC (Rho)",col=4,xlim=c(0,0.4),breaks=40)

### sample sizes for power and assurance varying ICC ###

power.ss(100,delta,sigma,C=C,rho=median(rho),beta = beta,nu=nu,
         tailed="two",cluster=TRUE,cluster.eq = FALSE) # power with 40 clusters

power.ss(100,delta,sigma,C=50,rho=median(rho),beta = beta,nu=nu,
         tailed="two",cluster=TRUE,cluster.eq = FALSE) # power with 50 clusters

assurance.ss(100,delta,sigma.rep,C=50,rho=rho,nu = nu.rep,beta=beta,
             cluster=TRUE,cluster.eq = FALSE,tailed="two") # assurance with 50 clusters

assurance.ss(100,delta,sigma.rep,C=C,rho=rho,nu = nu.rep,beta=beta,
             cluster=TRUE,cluster.eq = FALSE,tailed="two") # assurance with 40 clusters

### plotting the results (partial Figure 2, left panel) ###

ss.plot = 1:50 # sample sizes to consider

po = vector(length=length(ss.plot)) # vector to store power values

for (i in 1:length(ss.plot)){ # finds the power at each sample size

po[i] = power(i,delta,sigma,C,rho=median(rho),nu=nu,
              cluster=TRUE,cluster.eq = FALSE,tailed="two")
  
}

ass = vector(length=length(ss.plot)) # vector to store assurance at each sample size

for (i in 1:length(ss.plot)){ # finds the assurance at each sample size
  
  ass[i] = assurance(ss.plot[i],delta,sigma.rep,C=C,rho=rho,nu=nu.rep,
                       cluster=TRUE,tailed="two",cluster.eq = FALSE)

}

plot(ss.plot,po,type="l",col=2,xlab="Sample size",ylab="Power/Assurance")
lines(ss.plot,ass,type="l")

### changing the coefficient of variability ###

nu.plot = seq(0,1,0.1) # values to consider for COV

ass.va = matrix(0,nrow=length(ss.plot),ncol=length(nu.plot)) # store the assurance values

for (i in 1:length(ss.plot)){
  
  for (j in 1:length(nu.plot)){
    
  nu.it = rep(nu.plot[j],m)
  
  ass.va[i,j] = assurance(i,delta,sigma.rep,C=C,rho=rho,nu=nu.it,
                     cluster=TRUE,tailed="two",cluster.eq = FALSE)
  
  }
  
}

plot(ss.plot,ass.va[,1],type="l",xlab="Cluster Sample size",ylab="Assurance")

for (j in 2:ncol(ass.va)){

  lines(ss.plot,ass.va[,j],type="l")
  
}

lines(ss.plot,ass.va[,6],type="l",col=2)
abline(h=0.8,col=4,lty=2)

### consider a prior on all parameters except treatment effect ###

### get m prior samples ###

sigma.pr = rgamma(m,sigma^2,sigma) # standard dev. prior
nu.pr = rgamma(m,(nu^2/nu.sd^2),(nu/nu.sd^2)) # coefficient of variation prior

gamma = 0.43 # correlation parameter

q1 = function(p) quantile(rho,p) # quantile fn for the copula
q2 = function(p) qgamma(p,sigma^2,sigma) # quantile fn for the copula

sim <- sim.GC(n = m,rho = gamma,q1,q2) # simulating from the GC

rho.cor = sim[,1] # extracting rho
sigma.cor = sim[,2] # extracting sigma

# plotting the copula #

df <- data.frame(x = rho.cor, y = sigma.cor)
p <- ggplot(df, aes(x, y)) + geom_point() + theme(axis.text.x = element_text(size = 14), axis.text.y = element_text(size = 14)) +
  xlab(expression(rho)) + ylab(expression(sigma)) + ggtitle(expression(paste(gamma, "=0.44")))
ggExtra::ggMarginal(p, type = "histogram")

# plotting the prior for nu #

hist(nu.pr,col=4,main="",xlab=expression(nu))

### do the assurance calculation, and compare it to power ###

power.ss(100,delta,sigma,C=50,rho=0.05,beta = beta,nu=nu,
         tailed="two",cluster=TRUE,cluster.eq = FALSE) # power, C=50, classic

power.ss(100,delta,sigma,C=C,rho=0.05,beta = beta,nu=nu,
         tailed="two",cluster=TRUE,cluster.eq = FALSE) # power, C=40, classic

power.ss(100,delta,sigma,C=50,rho=median(rho),beta = beta,nu=nu,
         tailed="two",cluster=TRUE,cluster.eq = FALSE) # power, C=50, median

power.ss(100,delta,sigma,C=C,rho=median(rho),beta = beta,nu=nu,
         tailed="two",cluster=TRUE,cluster.eq = FALSE) # power, C=40, median

upper.sigma = quantile(sigma.cor,0.75) # UQ of sigma
upper.rho = quantile(rho.cor,0.75) # UQ of rho
upper.nu = quantile(nu.pr,0.75) # UQ of nu

power.ss(100,delta,upper.sigma,C=50,rho=upper.rho,beta = beta,nu=upper.nu,
         tailed="two",cluster=TRUE,cluster.eq = FALSE) # power, C=50, conservative

power.ss(100,delta,upper.sigma,C=40,rho=upper.rho,beta = beta,nu=upper.nu,
         tailed="two",cluster=TRUE,cluster.eq = FALSE) # power, C=40, conservative

assurance.ss(100,delta,sigma.rep,C=50,rho=rho,nu = nu.rep,beta=beta,
             cluster=TRUE,cluster.eq = FALSE,tailed="two") # assurance, C=50, ICC prior

assurance.ss(100,delta,sigma.rep,C=C,rho=rho,nu = nu.rep,beta=beta,
             cluster=TRUE,cluster.eq = FALSE,tailed="two") # assurance, C=40, ICC prior

assurance.ss(100,delta,sigma.cor,C=50,rho=rho.cor,nu = nu.pr,beta=beta,
             cluster=TRUE,cluster.eq = FALSE,tailed="two") # assurance, C=50, full prior

assurance.ss(100,delta,sigma.cor,C=40,rho=rho.cor,nu = nu.pr,beta=beta,
             cluster=TRUE,cluster.eq = FALSE,tailed="two") # assurance, C=40, full prior

### small cluster trial, C=30 ###

power.ss(100,delta,sigma,C=30,rho=0.05,beta = beta,nu=nu,
         tailed="two",cluster=TRUE,cluster.eq = FALSE) # power, classic

power.ss(100,delta,sigma,C=30,rho=median(rho),beta = beta,nu=nu,
         tailed="two",cluster=TRUE,cluster.eq = FALSE) # power, median

power.ss(100,delta,upper.sigma,C=30,rho=upper.rho,beta = beta,nu=upper.nu,
         tailed="two",cluster=TRUE,cluster.eq = FALSE) # power, conservative

assurance.ss(100,delta,sigma.rep,C=30,rho=rho,nu = nu.rep,beta=beta,
             cluster=TRUE,cluster.eq = FALSE,tailed="two") # assurance, ICC prior

assurance.ss(100,delta,sigma.cor,C=30,rho=rho.cor,nu = nu.pr,beta=beta,
             cluster=TRUE,cluster.eq = FALSE,tailed="two") # assurance, full prior

### produce Figure 2 (left panel) ###

ass2 = vector(length=length(ss.plot))

for (i in 1:length(ss.plot)){
  
  ass2[i] = assurance(ss.plot[i],delta,sigma.cor,C=C,rho=rho.cor,nu=nu.pr,
                     cluster=TRUE,tailed="two",cluster.eq = FALSE)
  
}

po2 = vector(length=length(ss.plot))

for (i in 1:length(ss.plot)){
  
  po2[i] = power(i,delta,sigma,C,rho=0.05,nu=nu,
                cluster=TRUE,cluster.eq = FALSE,tailed="two")
  
}

plot(ss.plot,po,type="l",col=2,xlab="Cluster Sample size",ylab="Power/Assurance")
lines(ss.plot,ass,type="l")
lines(ss.plot,po2,type="l",col=5)
lines(ss.plot,ass2,type="l",col=3)
