# Supplementary material for: Hybrid sample size calculations for cluster randomised trials using assurance
Source: Clin Trials. 2025 Feb 11;22(5):517–26. doi: 10.1177/17407745241312635 (PMC12476461; doi:10.1177/17407745241312635)
Supplement: sj-r-4-ctj-10.1177_17407745241312635 – Supplemental material for Hybrid sample size calculations for cluster randomised trials using assurance [file sj-r-4-ctj-10.1177_17407745241312635.r]

### function to calculate the power for different RCT types ###

power = function(n,delta,sigma,C=1,rho=0,alpha=0.05,nu=0,
                 tailed="two",cluster=FALSE,cluster.eq = TRUE){
  
  if (tailed=="two"){
    
    z = qnorm(1-alpha/2)
    
  }
  
  else {
    
    z = qnorm(1-alpha)
    
  }
  
  if (cluster==FALSE){
    
    t = sqrt(n/(2*sigma^2))*delta - z
    
  }
  
  else {
    
    if(cluster.eq==TRUE){
      
      t = sqrt(C*n/(4*(1+(n-1)*rho)*sigma^2))*delta - z
      
    }
    
    else {
      
      t = sqrt(C*n/(4*(1+((nu^2+1)*n-1)*rho)*sigma^2))*delta - z
      
    }
    
  }
  
  pnorm(t)
  
}

### function to calculate the assurance for the same set of RCT types ###

assurance  = function(n,delta,sigma,C=1,rho=1,alpha=0.05,nu=0,
                      tailed="two",cluster=FALSE,cluster.eq = TRUE){
  
  pow = vector(length=length(rho))
  
  for (j in 1:length(rho)){
    
    pow[j] = power(n,delta,sigma[j],C=C,rho=rho[j],nu = nu[j],
                   cluster=cluster,cluster.eq = cluster.eq,tailed=tailed)
    
  }
  
  1/length(rho)*sum(pow)
  
}

### function to find a required sample size using power ###

power.ss = function(N,delta,sigma,C=1,rho=0,alpha=0.05,beta = 0.1,
                    nu=0,tailed="two",cluster=FALSE,
                    cluster.eq = TRUE){
  
  for (i in 1:N){
    
    n = i
    
    if (cluster==FALSE){
      
      pow = power(n,delta,sigma,tailed=tailed)
      
    }
    
    else {
      
      if(cluster.eq==TRUE){
        
        pow = power(n,delta,sigma,C=C,rho=rho,cluster=TRUE,
                    tailed=tailed)
        
      }
      
      else {
        
        pow = power(n,delta,sigma,C=C,rho=rho,nu = nu,
                    cluster=TRUE,cluster.eq = FALSE,
                    tailed=tailed) 
        
      }
      
    }
    
    if (pow>1-beta){
      
      break
      
    }
    
  }
  
  n
  
}

### function to find a sample size using assurance ###

assurance.ss = function(N,delta,sigma,C=1,rho=1,alpha=0.05,beta = 0.1,
                        nu=0,tailed="two",cluster=FALSE,
                        cluster.eq = TRUE){
  
  for (i in 1:N){
    
    ass = assurance(i,delta,sigma,C,rho,alpha,nu,
                    tailed,cluster,cluster.eq)
    
    if (ass>1-beta){
      
      break
      
    }
    
  }
  
  i
  
}

### function to simulate from a bivariate Gaussian copula ###

sim.GC <- function(n, rho, qmarg1, qmarg2){
  
  R <- rbind(c(1,rho),c(rho,1))
  
  dat <- mvrnorm(n, mu = c(0,0), Sigma = R)
  
  dat[,1] <- qmarg1(pnorm(dat[,1]))
  dat[,2] <- qmarg2(pnorm(dat[,2]))
  
  return(dat)
  
}

### function simulating results from parallel-group cluster randomised trial ###

results = function(ss,C,sigmab,sigmaw,a=1,delta=1,nu=0){
  
  n = rep(0,C)
  n[1:(C-1)] = round(rnorm(C-1,ss,ss*nu))
  n[C] = ss*C - sum(n[1:(C-1)])
  
  if (any(n<=0)){
    
    n = rep(ss,C)
    
  }
  
  cl = vector(length=0)
  
  for (k in 1:C){
    
    temp = rep(k,n[k])
    
    cl = c(cl,temp)
    
  }
  
  tot = sum(n)
  
  tot1 = sum(n[1:(C/2)])
  
  X = c(rep(1,tot1),rep(0,(tot-tot1)))
  
  epsilon = rnorm(tot,0,sigmab)
  ce = rnorm(C,0,sigmaw)
  
  c.reg = ce[cl]
  
  y = a + X*delta + c.reg + epsilon
  
  out = data.frame(y=y,x=X,cl=cl)
  
  out
  
} 

### function to choose the ICC ###

fn.optim = function(par,oth){

v = par

m1 = oth[1]^2*oth[2]
m2 = oth[1]^2*(1-oth[2])

mu = c(m1,m2)

a = mu^2/v
b = mu/v

sigma2.b = rgamma(m,a[1],rate=b[1])
sigma2.w = rgamma(m,a[2],rate=b[2])

st.dev = sqrt(sigma2.b + sigma2.w)

icc = sigma2.b/(sigma2.b + sigma2.w)

10*(sd(st.dev)-oth[1])^2 + 20*(sd(icc)-oth[2])^2

}
