# Supplementary material for: Hybrid sample size calculations for cluster randomised trials using assurance
Source: Clin Trials. 2025 Feb 11;22(5):517–26. doi: 10.1177/17407745241312635 (PMC12476461; doi:10.1177/17407745241312635)
Supplement: sj-txt-10-ctj-10.1177_17407745241312635 – Supplemental material for Hybrid sample size calculations for cluster randomised trials using assurance [file sj-txt-10-ctj-10.1177_17407745241312635.txt]

1000	0.09547
1001	0.1413
1002	8.269E-4
1003	0.1184
1004	0.03083
1005	0.09644
1006	0.006157
1007	0.01924
1008	0.01139
1009	0.1162
1010	0.01869
1011	0.02245
1012	0.01716
1013	0.08066
1014	0.1266
1015	0.1009
1016	0.04047
1017	0.007362
1018	0.03317
1019	0.2463
1020	0.09563
1021	0.1181
1022	0.1078
1023	0.3984
1024	0.07122
1025	0.03742
1026	0.005801
1027	0.3049
1028	0.004773
1029	0.04
1030	0.006498
1031	0.9415
1032	2.368E-4
1033	0.0433
1034	0.4149
1035	0.382
1036	0.001021
1037	0.2126
1038	0.2866
1039	0.006822
1040	0.01535
1041	0.01745
1042	0.004565
1043	0.001112
1044	0.03643
1045	0.002122
1046	0.8232
1047	0.003261
1048	4.231E-4
1049	1.178E-5
1050	5.897E-4
1051	0.005839
1052	0.007675
1053	0.03728
1054	0.02292
1055	0.8876
1056	0.0165
1057	3.019E-4
1058	0.01994
1059	0.004819
1060	6.092E-5
1061	0.02837
1062	0.003679
1063	0.01351
1064	0.01176
1065	0.9203
1066	0.007916
1067	0.01719
1068	0.08696
1069	0.009147
1070	0.05699
1071	0.001608
1072	0.014
1073	0.001905
1074	0.05912
1075	0.03354
1076	0.005987
1077	0.02514
1078	0.03375
1079	0.01653
1080	0.01422
1081	0.01673
1082	0.006074
1083	0.001939
1084	0.0816
1085	0.008428
1086	0.009099
1087	0.01259
1088	0.001359
1089	0.001099
1090	0.3114
1091	0.09749
1092	4.987E-5
1093	0.05921
1094	0.002739
1095	0.01282
1096	0.01866
1097	0.001571
1098	0.07561
1099	0.001013
1100	0.006112
1101	0.02673
1102	0.02674
1103	0.002826
1104	0.001935
1105	0.008484
1106	0.01261
1107	0.003614
1108	0.00572
1109	0.02732
1110	0.2342
1111	0.9351
1112	9.198E-5
1113	0.699
1114	0.00503
1115	0.4252
1116	0.1476
1117	0.04526
1118	0.109
1119	0.005486
1120	0.006182
1121	3.147E-4
1122	0.005514
1123	0.02398
1124	0.00195
1125	0.0267
1126	0.0567
1127	0.01467
1128	0.00282
1129	0.01542
1130	0.1804
1131	0.01895
1132	0.0125
1133	0.006599
1134	0.003759
1135	0.03609
1136	0.01859
1137	0.001841
1138	0.1015
1139	0.05956
1140	0.001573
1141	0.01078
1142	0.08597
1143	0.09631
1144	0.4223
1145	0.4818
1146	0.004249
1147	0.3687
1148	0.08108
1149	0.009693
1150	0.06984
1151	0.02791
1152	0.00726
1153	0.1089
1154	0.007649
1155	0.1623
1156	0.009303
1157	0.009256
1158	0.02245
1159	0.02675
1160	0.003895
1161	0.01282
1162	0.1961
1163	1.539E-4
1164	0.001111
1165	0.1612
1166	0.002256
1167	0.4093
1168	0.008098
1169	0.003994
1170	0.03846
1171	0.0181
1172	0.04702
1173	0.007241
1174	0.02886
1175	0.06168
1176	0.009228
1177	0.07734
1178	0.08076
1179	0.01499
1180	0.1248
1181	0.05781
1182	0.02177
1183	0.02286
1184	0.05864
1185	0.001103
1186	0.4316
1187	0.006933
1188	0.3668
1189	0.2837
1190	0.005151
1191	0.9444
1192	3.398E-4
1193	0.08875
1194	0.01783
1195	0.004689
1196	0.01538
1197	0.007807
1198	6.871E-5
1199	0.05349
1200	0.01108
1201	0.006777
1202	0.1845
1203	0.001534
1204	0.001498
1205	0.5915
1206	0.001982
1207	0.3076
1208	0.004163
1209	0.01359
1210	0.1047
1211	0.002254
1212	0.03104
1213	0.03121
1214	0.2905
1215	0.006806
1216	0.005168
1217	0.01789
1218	0.1537
1219	0.02533
1220	0.2109
1221	0.2465
1222	0.01981
1223	0.04045
1224	0.05148
1225	0.148
1226	0.1005
1227	0.4161
1228	0.0181
1229	0.1214
1230	0.06177
1231	0.03389
1232	0.04414
1233	0.06939
1234	0.02502
1235	0.02471
1236	0.1439
1237	0.004967
1238	0.01753
1239	0.01242
1240	0.08552
1241	0.1054
1242	0.01926
1243	0.02998
1244	0.01569
1245	0.03845
1246	0.09145
1247	0.0108
1248	0.01524
1249	0.00915
1250	0.02204
1251	0.007904
1252	0.02297
1253	0.002542
1254	0.04165
1255	0.005098
1256	0.146
1257	0.1183
1258	0.06546
1259	0.01245
1260	0.08064
1261	0.01975
1262	0.09826
1263	0.1033
1264	0.1953
1265	0.1464
1266	0.2283
1267	0.03167
1268	0.1335
1269	0.02251
1270	0.003818
1271	0.009111
1272	0.03744
1273	0.02874
1274	0.03286
1275	0.01491
1276	0.002265
1277	0.004283
1278	0.09985
1279	0.1138
1280	0.003038
1281	0.04474
1282	0.3131
1283	0.03665
1284	0.01225
1285	0.1441
1286	0.1206
1287	0.03549
1288	0.03138
1289	0.102
1290	0.005225
1291	0.2476
1292	0.002092
1293	0.2276
1294	0.0631
1295	0.1617
1296	0.01657
1297	0.03026
1298	0.02893
1299	0.06999
1300	0.00356
1301	0.4739
1302	0.04396
1303	0.005687
1304	0.00623
1305	4.71E-4
1306	0.05384
1307	0.003789
1308	0.01312
1309	0.009258
1310	0.04126
1311	0.001586
1312	0.8023
1313	0.01953
1314	0.04025
1315	0.9174
1316	0.007744
1317	0.0968
1318	0.001081
1319	0.007763
1320	0.4203
1321	0.04801
1322	0.004507
1323	0.00227
1324	0.01138
1325	0.03454
1326	0.01058
1327	0.03441
1328	0.1348
1329	0.002655
1330	0.0103
1331	0.02526
1332	0.06881
1333	0.005026
1334	0.003044
1335	0.05468
1336	0.04335
1337	0.2175
1338	0.002327
1339	0.01677
1340	0.06235
1341	0.05639
1342	0.007436
1343	0.469
1344	0.1091
1345	0.07791
1346	0.01001
1347	0.7092
1348	0.0124
1349	0.03809
1350	0.8648
1351	0.009529
1352	6.325E-4
1353	0.003729
1354	0.2147
1355	0.002494
1356	0.01394
1357	0.2283
1358	0.0139
1359	0.09316
1360	0.003296
1361	0.08714
1362	0.06507
1363	0.01415
1364	6.102E-4
1365	0.5806
1366	0.1954
1367	0.004453
1368	0.007303
1369	0.01406
1370	0.04825
1371	0.002237
1372	0.07393
1373	0.00146
1374	0.01577
1375	0.005334
1376	0.005539
1377	0.001361
1378	0.3787
1379	0.1254
1380	0.01167
1381	0.02646
1382	0.5249
1383	0.1645
1384	0.01586
1385	0.0306
1386	0.002678
1387	0.1551
1388	0.02313
1389	0.02527
1390	0.01306
1391	0.01415
1392	0.04574
1393	0.14
1394	0.002306
1395	0.02352
1396	0.01388
1397	0.239
1398	0.0509
1399	0.04301
1400	0.03759
1401	0.005365
1402	0.04883
1403	0.2112
1404	0.06257
1405	0.1178
1406	0.01731
1407	0.05579
1408	0.03173
1409	0.06895
1410	0.0306
1411	0.7002
1412	0.2648
1413	0.0251
1414	3.914E-4
1415	0.004795
1416	0.003791
1417	0.02885
1418	0.00988
1419	0.008143
1420	0.02428
1421	0.01229
1422	0.0908
1423	0.2278
1424	0.03089
1425	0.01729
1426	0.009658
1427	0.02717
1428	0.01877
1429	0.103
1430	0.09881
1431	0.0157
1432	0.01459
1433	0.02794
1434	0.05937
1435	0.02748
1436	0.056
1437	0.1624
1438	0.009417
1439	0.04769
1440	0.2211
1441	0.02394
1442	0.009917
1443	0.02209
1444	0.1663
1445	0.03084
1446	0.03384
1447	0.08849
1448	0.06849
1449	0.4241
1450	0.1892
1451	0.04137
1452	0.03641
1453	0.0051
1454	0.002792
1455	0.01388
1456	0.001938
1457	0.02609
1458	0.04867
1459	0.8276
1460	0.1884
1461	0.0724
1462	0.2701
1463	0.001404
1464	0.01645
1465	0.01521
1466	0.3252
1467	0.06014
1468	9.66E-4
1469	0.7198
1470	0.01493
1471	9.569E-4
1472	0.005914
1473	0.02965
1474	0.002022
1475	0.0543
1476	0.04874
1477	0.3074
1478	0.003629
1479	5.241E-5
1480	0.002687
1481	0.345
1482	5.567E-4
1483	0.00617
1484	0.03881
1485	8.031E-4
1486	0.00221
1487	0.1799
1488	0.03923
1489	0.007553
1490	0.8791
1491	0.4075
1492	2.24E-4
1493	0.4211
1494	0.01595
1495	0.002344
1496	1.563E-5
1497	0.8605
1498	0.03589
1499	0.002595
1500	0.03012
1501	0.06926
1502	0.0998
1503	0.1116
1504	0.008388
1505	0.07776
1506	0.005857
1507	0.01038
1508	0.1392
1509	0.02479
1510	0.03915
1511	0.01112
1512	0.01539
1513	0.1983
1514	0.04053
1515	0.01426
1516	0.01278
1517	0.0408
1518	0.03931
1519	0.5301
1520	0.007272
1521	0.02769
1522	0.01029
1523	0.03167
1524	0.01601
1525	0.08576
1526	0.07858
1527	0.001811
1528	0.002313
1529	0.5375
1530	0.01965
1531	0.02815
1532	0.02281
1533	0.5358
1534	0.008833
1535	0.0975
1536	0.2917
1537	0.04701
1538	0.1065
1539	0.2187
1540	0.03903
1541	0.02592
1542	0.02056
1543	0.07294
1544	0.4474
1545	0.02905
1546	0.01681
1547	0.02346
1548	0.007413
1549	0.09062
1550	0.01554
1551	0.05883
1552	0.002004
1553	0.1004
1554	0.2315
1555	0.03418
1556	0.2346
1557	0.2467
1558	0.1008
1559	0.1437
1560	0.02989
1561	0.03499
1562	0.0106
1563	0.03361
1564	0.07289
1565	0.05411
1566	0.09329
1567	0.002722
1568	0.4949
1569	0.01921
1570	0.2484
1571	0.02247
1572	0.01714
1573	0.06741
1574	0.1539
1575	0.1757
1576	0.1566
1577	0.03037
1578	0.119
1579	0.1275
1580	0.06724
1581	0.1034
1582	0.04587
1583	0.1367
1584	0.00293
1585	0.1091
1586	0.04048
1587	0.009594
1588	9.356E-4
1589	0.03699
1590	0.01001
1591	0.01461
1592	0.04719
1593	0.1298
1594	0.1328
1595	0.1908
1596	0.02304
1597	0.04004
1598	0.04106
1599	0.07459
1600	0.1006
1601	0.01489
1602	0.06405
1603	0.02991
1604	0.1432
1605	0.132
1606	0.08973
1607	0.1601
1608	0.01017
1609	0.02466
1610	0.06284
1611	0.004884
1612	0.05368
1613	0.03017
1614	0.07573
1615	0.0277
1616	0.05719
1617	0.02416
1618	0.01541
1619	0.01273
1620	0.03326
1621	0.01561
1622	0.01743
1623	0.02342
1624	0.185
1625	0.05833
1626	0.03852
1627	0.0514
1628	0.07699
1629	0.0101
1630	0.08018
1631	0.2302
1632	0.01642
1633	0.257
1634	0.02
1635	0.1237
1636	0.1692
1637	0.04337
1638	0.227
1639	0.02792
1640	0.03465
1641	0.00151
1642	0.01236
1643	0.05882
1644	0.05365
1645	0.04139
1646	0.2825
1647	0.01393
1648	0.06786
1649	0.01263
1650	0.1043
1651	0.03356
1652	0.05804
1653	0.05594
1654	0.01992
1655	0.02349
1656	0.0442
1657	0.008175
1658	0.03717
1659	0.005248
1660	0.1795
1661	0.02439
1662	0.006403
1663	0.01916
1664	0.05971
1665	0.01049
1666	0.07448
1667	0.0281
1668	0.01626
1669	0.006334
1670	0.008189
1671	0.03724
1672	0.01277
1673	0.1897
1674	0.03057
1675	0.0479
1676	0.003124
1677	0.06925
1678	0.3837
1679	0.4808
1680	0.542
1681	0.09411
1682	3.111E-4
1683	0.02023
1684	0.8157
1685	0.009574
1686	0.00132
1687	0.001186
1688	0.00667
1689	0.002532
1690	0.01161
1691	0.00452
1692	0.0525
1693	0.003902
1694	0.02681
1695	0.01192
1696	0.07387
1697	0.004798
1698	0.02494
1699	0.008142
1700	0.003304
1701	0.4754
1702	0.08048
1703	0.001327
1704	0.04635
1705	0.03083
1706	0.06726
1707	0.04149
1708	0.0203
1709	0.005878
1710	0.001221
1711	0.04089
1712	0.0149
1713	0.009283
1714	0.06446
1715	0.03178
1716	0.01013
1717	0.0235
1718	0.00959
1719	0.2303
1720	0.01854
1721	0.003662
1722	0.01671
1723	0.01454
1724	0.01678
1725	0.03059
1726	0.02028
1727	0.04675
1728	0.01382
1729	0.2661
1730	0.05103
1731	0.02412
1732	0.01656
1733	0.08069
1734	0.001734
1735	0.138
1736	0.03147
1737	0.008277
1738	0.02588
1739	0.3625
1740	0.04993
1741	0.09093
1742	0.5139
1743	0.0132
1744	0.03085
1745	0.005556
1746	0.004355
1747	0.09893
1748	0.02881
1749	0.01487
1750	0.001984
1751	0.0518
1752	0.007516
1753	0.003568
1754	0.03028
1755	0.005576
1756	0.009791
1757	0.00291
1758	0.07775
1759	0.008654
1760	0.4242
1761	0.0471
1762	0.0845
1763	0.03264
1764	0.2051
1765	0.03794
1766	0.001074
1767	0.005005
1768	0.01072
1769	0.04728
1770	0.01711
1771	0.1605
1772	0.09988
1773	0.04979
1774	0.006282
1775	0.07368
1776	0.01422
1777	0.1905
1778	0.01914
1779	0.01901
1780	0.07847
1781	0.05792
1782	0.02254
1783	0.01506
1784	0.2678
1785	0.008071
1786	0.756
1787	0.01546
1788	0.113
1789	2.232E-4
1790	0.003877
1791	0.02997
1792	0.007448
1793	0.04181
1794	0.5306
1795	0.008064
1796	0.04564
1797	0.04947
1798	0.02702
1799	0.02669
1800	0.01633
1801	0.01515
1802	0.003487
1803	0.05472
1804	0.005498
1805	0.02754
1806	0.004115
1807	0.1727
1808	0.002082
1809	0.1044
1810	0.004056
1811	0.01245
1812	0.0279
1813	0.0176
1814	8.196E-4
1815	0.159
1816	0.1509
1817	0.01476
1818	0.01135
1819	5.535E-4
1820	0.03471
1821	0.1302
1822	1.192E-5
1823	0.6165
1824	0.003224
1825	0.0246
1826	0.08858
1827	0.00889
1828	0.3556
1829	0.1301
1830	0.005968
1831	0.02603
1832	0.002309
1833	0.03927
1834	0.0235
1835	0.00324
1836	0.003457
1837	0.007839
1838	0.02125
1839	0.007597
1840	0.2461
1841	0.1045
1842	0.1789
1843	0.02089
1844	0.005113
1845	0.01695
1846	9.572E-4
1847	0.9081
1848	0.08846
1849	0.6956
1850	0.06543
1851	0.01228
1852	0.07553
1853	0.1344
1854	0.007598
1855	0.1267
1856	0.007589
1857	0.0193
1858	0.09678
1859	0.3535
1860	0.5478
1861	0.0254
1862	0.03239
1863	0.01496
1864	0.03759
1865	0.02901
1866	0.04606
1867	0.01636
1868	0.05822
1869	0.1269
1870	0.008066
1871	0.02395
1872	0.004254
1873	0.1483
1874	0.009277
1875	0.0595
1876	0.001006
1877	0.05642
1878	0.1457
1879	0.05008
1880	0.08285
1881	0.08328
1882	0.04403
1883	0.05187
1884	0.002757
1885	0.1158
1886	0.006063
1887	0.04143
1888	0.2823
1889	0.09861
1890	0.04867
1891	0.01266
1892	0.00403
1893	0.0295
1894	0.004115
1895	0.1028
1896	0.06023
1897	0.05288
1898	0.07808
1899	0.001499
1900	0.03924
1901	0.1476
1902	0.1851
1903	0.005063
1904	0.009076
1905	0.006708
1906	0.306
1907	0.193
1908	0.009278
1909	5.723E-4
1910	0.1036
1911	0.05306
1912	0.04112
1913	0.06523
1914	0.09642
1915	0.1075
1916	0.0934
1917	0.1143
1918	0.01308
1919	0.3797
1920	0.5522
1921	0.3727
1922	0.03812
1923	0.02834
1924	0.07231
1925	0.001501
1926	0.0969
1927	0.007018
1928	0.599
1929	0.04446
1930	0.2604
1931	0.002435
1932	0.04495
1933	0.1517
1934	0.0533
1935	0.01125
1936	0.1451
1937	0.0121
1938	0.7897
1939	0.003799
1940	0.05695
1941	0.0599
1942	0.03498
1943	0.07424
1944	0.3868
1945	0.2095
1946	0.4683
1947	0.2949
1948	0.1646
1949	0.5432
1950	0.07716
1951	0.04752
1952	0.09435
1953	0.006317
1954	0.09784
1955	0.02805
1956	0.2053
1957	0.00322
1958	0.07112
1959	0.2379
1960	0.001427
1961	0.1215
1962	8.631E-6
1963	0.003149
1964	0.07148
1965	0.05717
1966	0.01684
1967	0.008253
1968	0.01626
1969	0.003987
1970	0.03363
1971	0.003209
1972	0.05137
1973	0.06862
1974	0.05689
1975	0.008665
1976	0.02139
1977	0.01755
1978	0.001029
1979	0.06055
1980	0.008529
1981	0.0623
1982	0.1234
1983	0.07631
1984	0.01002
1985	0.007297
1986	0.0275
1987	0.1537
1988	0.004151
1989	0.02696
1990	0.01336
1991	0.05816
1992	0.4126
1993	0.003428
1994	0.00413
1995	0.00177
1996	0.00455
1997	0.08147
1998	0.1545
1999	0.008679
2000	0.1307
2001	2.076E-4
2002	0.04987
2003	0.005436
2004	0.0445
2005	7.773E-4
2006	0.002144
2007	0.002344
2008	0.04891
2009	0.001275
2010	0.06579
2011	0.03278
2012	0.06935
2013	0.008848
2014	0.02923
2015	0.0178
2016	0.003542
2017	0.002305
2018	0.2077
2019	0.03401
2020	0.003849
2021	0.001156
2022	0.02109
2023	0.007739
2024	0.1009
2025	0.04776
2026	0.1471
2027	0.02234
2028	0.03485
2029	0.01318
2030	0.01328
2031	0.1718
2032	0.005593
2033	0.09857
2034	0.01167
2035	0.3075
2036	0.007436
2037	0.004183
2038	0.01557
2039	0.04481
2040	0.04847
2041	0.5795
2042	0.3828
2043	0.004308
2044	0.01249
2045	0.09578
2046	0.0156
2047	0.2045
2048	0.02849
2049	0.0611
2050	0.006091
2051	0.0395
2052	0.08769
2053	0.004329
2054	0.315
2055	0.07995
2056	0.01271
2057	0.01438
2058	0.1637
2059	0.01383
2060	0.04101
2061	0.04408
2062	0.03035
2063	0.1633
2064	0.01647
2065	0.01236
2066	0.1217
2067	0.02143
2068	0.0204
2069	0.007487
2070	0.008351
2071	0.02744
2072	0.06436
2073	0.4985
2074	0.03133
2075	0.01375
2076	0.003811
2077	0.01043
2078	0.1376
2079	0.0148
2080	0.4464
2081	0.02306
2082	0.1369
2083	0.02954
2084	0.05841
2085	0.01295
2086	0.02935
2087	0.046
2088	0.03555
2089	0.1256
2090	0.1284
2091	0.3033
2092	0.1892
2093	0.007304
2094	0.6162
2095	0.1086
2096	0.002236
2097	0.07926
2098	0.01958
2099	0.3019
2100	0.02893
2101	0.1392
2102	0.01547
2103	0.2755
2104	0.0137
2105	0.01568
2106	0.7365
2107	0.003319
2108	0.1354
2109	0.004463
2110	0.0453
2111	0.04079
2112	0.05649
2113	0.03437
2114	0.07906
2115	0.006249
2116	0.02239
2117	0.008493
2118	0.00162
2119	0.0106
2120	0.007572
2121	0.01399
2122	0.007584
2123	0.001015
2124	0.0148
2125	0.01502
2126	0.09334
2127	0.03684
2128	0.03269
2129	0.332
2130	0.1103
2131	0.08828
2132	0.1115
2133	0.01172
2134	0.01968
2135	0.02357
2136	0.02143
2137	0.01478
2138	0.06431
2139	0.02137
2140	0.2651
2141	0.003935
2142	0.0284
2143	0.03557
2144	0.009456
2145	0.03799
2146	0.003693
2147	0.05337
2148	0.3383
2149	0.06355
2150	0.3608
2151	0.01871
2152	0.0664
2153	5.701E-4
2154	0.09149
2155	0.09569
2156	0.05411
2157	0.02115
2158	0.01023
2159	0.07966
2160	0.2885
2161	0.2662
2162	0.248
2163	0.01748
2164	0.003056
2165	0.002998
2166	0.06322
2167	0.02665
2168	0.04122
2169	0.1024
2170	0.09189
2171	0.05338
2172	0.06061
2173	0.1968
2174	0.1444
2175	0.003742
2176	0.02235
2177	0.004478
2178	0.03281
2179	0.02462
2180	0.01979
2181	0.027
2182	0.02947
2183	0.06164
2184	0.04166
2185	0.02211
2186	0.08244
2187	0.02354
2188	0.01932
2189	0.1797
2190	0.004673
2191	0.06124
2192	0.4656
2193	0.007693
2194	0.01034
2195	0.01713
2196	0.001001
2197	0.04196
2198	0.02098
2199	0.01116
2200	0.06063
2201	0.002867
2202	0.02593
2203	0.01488
2204	0.2971
2205	0.04917
2206	0.01036
2207	0.02665
2208	0.009213
2209	0.05303
2210	0.01854
2211	0.01658
2212	0.0159
2213	0.002219
2214	0.02663
2215	0.02483
2216	0.0618
2217	0.03807
2218	0.01241
2219	0.1292
2220	0.02846
2221	0.1786
2222	0.134
2223	0.09311
2224	0.009593
2225	0.004528
2226	0.03789
2227	0.08613
2228	0.2165
2229	0.0104
2230	0.1335
2231	0.114
2232	0.009532
2233	0.004355
2234	0.2877
2235	0.02653
2236	0.1706
2237	0.02982
2238	0.05372
2239	0.06933
2240	0.03326
2241	0.03447
2242	0.02525
2243	0.007714
2244	0.01082
2245	0.2054
2246	0.04281
2247	0.04236
2248	0.09401
2249	0.002524
2250	0.03721
2251	0.005516
2252	0.02849
2253	0.00526
2254	0.008247
2255	0.01277
2256	0.01917
2257	0.03061
2258	0.05048
2259	0.1093
2260	0.0312
2261	0.08477
2262	0.01634
2263	0.1144
2264	0.003935
2265	0.04948
2266	0.005464
2267	0.002872
2268	0.03463
2269	0.004606
2270	0.01587
2271	0.01354
2272	0.1423
2273	0.001232
2274	0.007977
2275	0.03571
2276	0.01552
2277	0.01984
2278	0.03658
2279	0.01208
2280	0.01336
2281	2.534E-4
2282	0.0937
2283	0.09135
2284	0.002697
2285	0.06004
2286	0.00111
2287	0.005218
2288	0.002954
2289	0.4155
2290	0.01678
2291	0.02571
2292	0.2258
2293	0.004665
2294	0.02312
2295	0.01319
2296	0.1378
2297	0.05153
2298	0.01963
2299	0.007045
2300	0.02428
2301	0.05737
2302	0.02536
2303	0.205
2304	0.1417
2305	0.1805
2306	0.1705
2307	0.03038
2308	0.378
2309	0.1514
2310	0.01994
2311	0.1565
2312	0.02006
2313	0.03226
2314	0.01388
2315	0.23
2316	0.06363
2317	0.3103
2318	0.06901
2319	0.02952
2320	0.02183
2321	0.02891
2322	0.1252
2323	0.02538
2324	0.008397
2325	0.2202
2326	0.2365
2327	0.007177
2328	0.001321
2329	0.0127
2330	0.01486
2331	0.3673
2332	0.02285
2333	0.1082
2334	0.01409
2335	0.01185
2336	0.1839
2337	0.01833
2338	0.01443
2339	0.04576
2340	0.6043
2341	0.07448
2342	0.06218
2343	0.04899
2344	0.4501
2345	0.05231
2346	0.04903
2347	6.694E-4
2348	0.06151
2349	0.04819
2350	0.05086
2351	0.03017
2352	0.1585
2353	0.03589
2354	0.006013
2355	0.3081
2356	0.2857
2357	0.06292
2358	0.09523
2359	0.8093
2360	0.02537
2361	0.03941
2362	0.02813
2363	0.02576
2364	0.01295
2365	0.1737
2366	0.02132
2367	0.08445
2368	0.1443
2369	0.01251
2370	0.07875
2371	0.03134
2372	0.2475
2373	0.1043
2374	0.00665
2375	0.07023
2376	0.06847
2377	0.03638
2378	0.01775
2379	0.07759
2380	1.172E-4
2381	0.03298
2382	0.03615
2383	0.04417
2384	0.2964
2385	4.225E-5
2386	0.01758
2387	0.00422
2388	0.02744
2389	0.00124
2390	0.1148
2391	0.06992
2392	0.04791
2393	0.06795
2394	0.01584
2395	0.01415
2396	0.05033
2397	0.1602
2398	0.2889
2399	0.08068
2400	0.5059
2401	0.03901
2402	0.0113
2403	0.04325
2404	0.1033
2405	0.07117
2406	0.02698
2407	0.1197
2408	0.03975
2409	0.1125
2410	0.03565
2411	0.001122
2412	0.003374
2413	0.01736
2414	0.009683
2415	0.06503
2416	0.008252
2417	0.04686
2418	0.03207
2419	0.1344
2420	0.005119
2421	0.8024
2422	0.01793
2423	0.005097
2424	0.2555
2425	0.03635
2426	0.01406
2427	0.0228
2428	0.08197
2429	0.006571
2430	0.01652
2431	0.004896
2432	0.02849
2433	0.0257
2434	0.001956
2435	0.1522
2436	0.02221
2437	0.0999
2438	0.05022
2439	0.01389
2440	0.002102
2441	0.007953
2442	0.07795
2443	0.01612
2444	0.004369
2445	0.00116
2446	0.01519
2447	0.01207
2448	0.005773
2449	0.02251
2450	0.02067
2451	0.01257
2452	0.00204
2453	0.002623
2454	0.003308
2455	0.006537
2456	0.04034
2457	0.2608
2458	0.004049
2459	0.2143
2460	0.02615
2461	0.005023
2462	0.03217
2463	0.006523
2464	0.09451
2465	0.1404
2466	0.0224
2467	0.01081
2468	0.02453
2469	0.1264
2470	0.03061
2471	0.01465
2472	0.009748
2473	0.002345
2474	0.1245
2475	0.003063
2476	0.05155
2477	0.003867
2478	0.0559
2479	5.705E-4
2480	0.9769
2481	0.03221
2482	0.3561
2483	0.03297
2484	0.1655
2485	0.004641
2486	0.484
2487	0.003763
2488	0.04141
2489	0.06335
2490	0.09276
2491	0.009794
2492	8.125E-6
2493	2.014E-5
2494	0.005528
2495	0.7
2496	0.0795
2497	0.003142
2498	0.03784
2499	0.005247
2500	0.001351
2501	1.034E-5
2502	0.03848
2503	0.008165
2504	4.153E-4
2505	0.02575
2506	7.377E-5
2507	0.006023
2508	0.01101
2509	0.02434
2510	0.009988
2511	0.03047
2512	0.01701
2513	0.01574
2514	0.02476
2515	0.009944
2516	3.75E-4
2517	0.01023
2518	0.027
2519	0.0374
2520	0.005324
2521	3.723E-4
2522	0.05615
2523	0.03188
2524	0.7381
2525	7.768E-5
2526	0.007399
2527	0.528
2528	0.1501
2529	0.009208
2530	0.001121
2531	0.002159
2532	0.04697
2533	0.9592
2534	0.005153
2535	0.05955
2536	0.02177
2537	0.1857
2538	0.7969
2539	0.09447
2540	6.083E-4
2541	0.002871
2542	0.01239
2543	0.0127
2544	2.688E-4
2545	9.369E-4
2546	0.009744
2547	0.4118
2548	4.508E-4
2549	0.07704
2550	0.0757
2551	0.3548
2552	0.04205
2553	0.003364
2554	0.2861
2555	0.001519
2556	0.1901
2557	0.001072
2558	0.01412
2559	0.004747
2560	0.01279
2561	0.02948
2562	0.003461
2563	0.004087
2564	0.2315
2565	0.09643
2566	0.1043
2567	0.04191
2568	0.01515
2569	0.006872
2570	0.2026
2571	0.001462
2572	0.009676
2573	0.03727
2574	0.005732
2575	0.01592
2576	0.004858
2577	0.2694
2578	0.5436
2579	0.1582
2580	0.03416
2581	5.645E-4
2582	0.003283
2583	0.004681
2584	0.03607
2585	0.2994
2586	0.01521
2587	0.009086
2588	4.397E-4
2589	0.02754
2590	0.7442
2591	0.003465
2592	0.05081
2593	9.224E-4
2594	0.05181
2595	0.002372
2596	0.007615
2597	0.00962
2598	0.1224
2599	0.001106
2600	0.006626
2601	0.9981
2602	0.002397
2603	0.005722
2604	0.04759
2605	0.00332
2606	0.2427
2607	0.004039
2608	3.515E-4
2609	0.0263
2610	0.001275
2611	0.1028
2612	0.007364
2613	0.02036
2614	2.256E-4
2615	9.153E-4
2616	1.253E-4
2617	0.3124
2618	0.009746
2619	0.364
2620	0.01351
2621	0.2774
2622	0.7861
2623	6.501E-4
2624	0.02962
2625	0.003045
2626	0.00335
2627	0.01599
2628	0.008704
2629	3.502E-5
2630	0.02233
2631	0.001798
2632	0.006104
2633	0.01048
2634	0.002202
2635	0.0117
2636	0.534
2637	0.07886
2638	0.01472
2639	0.08177
2640	0.006422
2641	0.445
2642	0.02381
2643	4.805E-4
2644	2.587E-4
2645	0.01395
2646	0.001732
2647	0.03381
2648	0.0246
2649	3.865E-4
2650	0.1767
2651	0.01971
2652	0.003466
2653	0.4895
2654	7.976E-4
2655	0.8896
2656	5.356E-5
2657	0.04698
2658	0.1875
2659	0.007491
2660	0.01179
2661	0.07947
2662	0.002139
2663	0.003695
2664	0.0014
2665	0.02789
2666	0.1423
2667	8.638E-4
2668	0.03105
2669	0.2533
2670	0.1415
2671	0.2151
2672	5.724E-5
2673	0.6804
2674	0.3607
2675	4.457E-4
2676	0.03543
2677	0.1326
2678	0.008275
2679	0.0848
2680	2.185E-4
2681	0.3246
2682	0.001712
2683	0.06255
2684	0.008522
2685	0.004378
2686	1.922E-4
2687	1.751E-5
2688	0.09843
2689	0.007103
2690	0.06181
2691	0.00532
2692	0.07912
2693	7.394E-4
2694	0.007499
2695	0.0197
2696	0.1956
2697	0.004097
2698	0.1577
2699	1.082E-4
2700	0.01014
2701	0.002469
2702	0.001845
2703	0.1258
2704	0.002561
2705	1.142E-4
2706	0.003484
2707	0.01779
2708	0.01061
2709	0.3657
2710	0.002297
2711	0.01247
2712	4.504E-4
2713	2.892E-4
2714	0.02211
2715	0.07756
2716	9.777E-4
2717	0.5167
2718	1.071E-4
2719	0.006618
2720	0.8695
2721	0.11
2722	0.02301
2723	3.083E-4
2724	0.03554
2725	0.08144
2726	0.2381
2727	0.1158
2728	0.5405
2729	2.681E-4
2730	0.002795
2731	2.533E-4
2732	0.004409
2733	0.004399
2734	0.00493
2735	0.5234
2736	0.007382
2737	0.4191
2738	0.0714
2739	0.01266
2740	0.3146
2741	0.01739
2742	8.435E-5
2743	0.007406
2744	5.667E-5
2745	0.04885
2746	0.07913
2747	0.004329
2748	0.001974
2749	8.057E-5
2750	0.1545
2751	0.03738
2752	3.733E-5
2753	0.2235
2754	0.1378
2755	0.003483
2756	0.07163
2757	0.09973
2758	0.001114
2759	0.02742
2760	0.05607
2761	0.01728
2762	0.005894
2763	0.07579
2764	0.007513
2765	0.005633
2766	0.004019
2767	4.874E-4
2768	8.327E-4
2769	0.005656
2770	0.2805
2771	0.1022
2772	0.03332
2773	0.01959
2774	0.7306
2775	0.001384
2776	3.657E-4
2777	0.07653
2778	0.01814
2779	0.05139
2780	0.03234
2781	0.1621
2782	0.002542
2783	0.006672
2784	0.04233
2785	1.246E-4
2786	0.03338
2787	0.9292
2788	0.001209
2789	0.007502
2790	0.004079
2791	0.009293
2792	0.005553
2793	0.007733
2794	5.983E-5
2795	0.007738
2796	0.009201
2797	0.009617
2798	0.02267
2799	0.08823
2800	0.001147
2801	0.02029
2802	2.73E-4
2803	0.03073
2804	0.004082
2805	0.006461
2806	0.00504
2807	0.001719
2808	0.04349
2809	0.2063
2810	0.9374
2811	0.02783
2812	0.001773
2813	1.237E-5
2814	0.02655
2815	0.1278
2816	2.612E-4
2817	2.468E-5
2818	1.16E-5
2819	2.304E-4
2820	0.0432
2821	0.102
2822	0.3542
2823	0.0028
2824	0.1302
2825	0.001531
2826	0.01743
2827	0.005606
2828	0.05819
2829	0.001126
2830	9.277E-5
2831	0.03857
2832	0.1505
2833	0.1226
2834	0.378
2835	0.2568
2836	1.26E-5
2837	0.001214
2838	0.02429
2839	0.046
2840	0.001602
2841	5.788E-5
2842	0.4398
2843	0.001717
2844	0.004836
2845	0.03942
2846	0.2962
2847	0.0143
2848	0.03355
2849	0.02246
2850	0.2127
2851	0.02702
2852	0.03776
2853	0.004748
2854	0.03079
2855	0.0198
2856	0.01013
2857	0.003292
2858	0.0227
2859	0.07937
2860	0.2368
2861	0.2425
2862	0.1606
2863	0.01222
2864	0.03193
2865	0.02337
2866	0.02747
2867	0.1457
2868	0.1959
2869	0.2586
2870	0.09372
2871	0.0164
2872	0.04519
2873	0.3746
2874	0.07013
2875	0.02745
2876	0.088
2877	0.104
2878	0.02331
2879	0.1579
2880	0.01447
2881	0.008218
2882	0.0743
2883	0.1224
2884	0.6397
2885	0.1035
2886	0.07774
2887	0.03481
2888	0.04449
2889	0.2335
2890	0.07313
2891	0.01068
2892	0.006919
2893	0.04019
2894	0.03101
2895	0.03167
2896	0.1221
2897	0.2371
2898	0.08011
2899	0.01173
2900	0.01652
2901	0.03103
2902	0.007122
2903	0.01984
2904	0.002489
2905	0.4898
2906	0.2494
2907	0.05262
2908	0.8872
2909	0.07551
2910	0.008116
2911	0.009554
2912	0.3138
2913	0.5531
2914	0.2623
2915	0.02628
2916	0.02344
2917	0.06603
2918	0.1128
2919	0.01228
2920	0.1243
2921	0.6648
2922	0.05314
2923	0.0018
2924	0.05016
2925	0.001486
2926	0.06946
2927	0.0604
2928	0.06498
2929	0.2418
2930	0.004136
2931	0.07889
2932	0.01298
2933	0.02358
2934	0.06362
2935	0.1343
2936	0.0578
2937	0.06915
2938	0.498
2939	0.01182
2940	0.2355
2941	0.02408
2942	0.06461
2943	0.1081
2944	0.05913
2945	0.06589
2946	0.2307
2947	0.02982
2948	0.0577
2949	0.1414
2950	0.01916
2951	0.2619
2952	0.009232
2953	0.073
2954	0.0207
2955	0.04971
2956	0.01189
2957	0.02386
2958	0.006178
2959	0.03098
2960	0.0233
2961	0.2962
2962	0.2529
2963	0.0224
2964	0.225
2965	0.07708
2966	0.5846
2967	0.4039
2968	0.1938
2969	0.1403
2970	0.2132
2971	0.008847
2972	0.01715
2973	0.009987
2974	0.124
2975	0.02491
2976	0.07015
2977	0.06436
2978	0.01456
2979	0.002929
2980	0.1291
2981	0.002893
2982	0.009072
2983	0.1249
2984	0.03218
2985	0.02184
2986	0.03209
2987	3.085E-4
2988	0.003616
2989	0.03828
2990	0.01642
2991	0.4399
2992	0.007725
2993	0.03047
2994	0.01098
2995	0.007482
2996	0.02158
2997	0.006549
2998	0.2767
2999	0.01622
[truncated: 8,001 more rows]
