# Supplementary material for: Hybrid sample size calculations for cluster randomised trials using assurance
Source: Clin Trials. 2025 Feb 11;22(5):517–26. doi: 10.1177/17407745241312635 (PMC12476461; doi:10.1177/17407745241312635)
Supplement: sj-txt-5-ctj-10.1177_17407745241312635 – Supplemental material for Hybrid sample size calculations for cluster randomised trials using assurance [file sj-txt-5-ctj-10.1177_17407745241312635.txt]

1000	0.01653
1001	0.1184
1002	0.0517
1003	0.01857
1004	0.008767
1005	0.03383
1006	0.1316
1007	0.03022
1008	0.006102
1009	0.04958
1010	1.634E-4
1011	0.01639
1012	0.01339
1013	0.00792
1014	0.02775
1015	5.398E-4
1016	0.06099
1017	0.04411
1018	0.03786
1019	0.03121
1020	0.01197
1021	0.0103
1022	0.2141
1023	0.04015
1024	0.0219
1025	0.06801
1026	0.06925
1027	0.2011
1028	0.227
1029	0.1027
1030	0.004955
1031	0.05762
1032	0.06759
1033	0.1194
1034	0.06491
1035	0.01617
1036	0.01454
1037	0.1109
1038	0.1937
1039	0.05987
1040	0.07805
1041	0.05776
1042	0.02249
1043	0.113
1044	0.02064
1045	0.02932
1046	0.03326
1047	0.04705
1048	0.01481
1049	0.01738
1050	0.07437
1051	0.05773
1052	0.02254
1053	0.006779
1054	0.01989
1055	0.04413
1056	0.005816
1057	0.005897
1058	0.05865
1059	0.008689
1060	0.01377
1061	0.01985
1062	0.03967
1063	0.02182
1064	0.0246
1065	0.06646
1066	0.05464
1067	0.08106
1068	0.05125
1069	0.1213
1070	0.1171
1071	0.1125
1072	0.009247
1073	0.08569
1074	0.007575
1075	0.006783
1076	0.009893
1077	0.01596
1078	0.003467
1079	0.01539
1080	0.01178
1081	0.01007
1082	0.06229
1083	0.004237
1084	0.01299
1085	0.1612
1086	0.07547
1087	0.01827
1088	0.002597
1089	0.1037
1090	0.06701
1091	0.06457
1092	0.001632
1093	0.07134
1094	0.002479
1095	0.008056
1096	0.04532
1097	0.002749
1098	0.04498
1099	0.01104
1100	0.03581
1101	0.02508
1102	0.03288
1103	0.01008
1104	0.02656
1105	0.04628
1106	0.02948
1107	0.02068
1108	0.02323
1109	0.04003
1110	0.01049
1111	0.07622
1112	0.001127
1113	0.05808
1114	0.2298
1115	0.008945
1116	0.02581
1117	0.02319
1118	0.2001
1119	0.01597
1120	0.1107
1121	0.125
1122	0.04625
1123	0.0286
1124	0.03897
1125	0.04551
1126	0.04405
1127	0.001158
1128	0.03741
1129	0.03321
1130	0.07278
1131	0.01305
1132	0.03138
1133	0.05809
1134	0.04726
1135	0.001245
1136	0.0138
1137	0.06771
1138	0.4817
1139	0.009607
1140	0.04229
1141	0.003635
1142	0.009782
1143	0.01134
1144	0.009233
1145	0.05502
1146	0.00897
1147	0.03089
1148	0.02772
1149	0.04345
1150	0.1219
1151	0.02501
1152	0.02711
1153	0.004748
1154	0.05188
1155	0.02465
1156	0.004
1157	0.03634
1158	0.01908
1159	0.117
1160	0.007407
1161	8.366E-4
1162	0.02185
1163	0.05168
1164	0.03041
1165	0.04073
1166	0.06154
1167	0.05596
1168	0.1505
1169	0.001259
1170	0.009151
1171	0.01757
1172	0.03706
1173	0.01653
1174	0.02216
1175	0.04602
1176	0.0429
1177	0.1119
1178	0.01622
1179	0.01292
1180	0.2909
1181	0.03935
1182	0.05114
1183	0.05926
1184	0.06037
1185	0.05508
1186	0.02561
1187	0.02112
1188	0.134
1189	0.02837
1190	0.05418
1191	0.04734
1192	0.275
1193	0.04652
1194	0.02978
1195	0.01731
1196	0.009285
1197	0.01834
1198	0.00984
1199	0.03198
1200	0.02572
1201	0.03464
1202	0.04597
1203	0.001245
1204	0.2431
1205	0.1477
1206	0.02111
1207	0.1803
1208	0.03084
1209	0.04197
1210	0.02434
1211	0.0705
1212	0.03042
1213	4.233E-4
1214	0.009786
1215	0.1666
1216	0.09943
1217	0.07409
1218	0.09696
1219	0.0427
1220	0.03745
1221	0.01088
1222	0.02786
1223	0.1372
1224	0.1973
1225	0.2586
1226	0.01117
1227	0.025
1228	0.04383
1229	0.005969
1230	0.01899
1231	0.004355
1232	0.03136
1233	0.008767
1234	0.06802
1235	0.1171
1236	0.005074
1237	0.118
1238	0.05055
1239	0.0079
1240	0.01358
1241	0.2757
1242	0.1794
1243	0.0121
1244	0.0098
1245	0.03357
1246	0.1944
1247	0.008723
1248	0.02178
1249	0.009513
1250	0.5319
1251	0.05032
1252	0.1089
1253	0.02231
1254	0.09271
1255	0.1027
1256	0.00497
1257	0.016
1258	0.136
1259	0.2603
1260	0.1839
1261	0.02682
1262	0.3329
1263	0.07554
1264	0.0376
1265	0.05597
1266	0.03012
1267	0.1485
1268	0.02043
1269	0.01282
1270	0.02226
1271	0.07408
1272	0.06055
1273	0.01678
1274	0.01704
1275	0.0123
1276	0.07268
1277	0.03994
1278	0.02217
1279	0.004342
1280	0.05907
1281	0.03199
1282	0.1097
1283	0.1234
1284	0.006655
1285	0.06266
1286	0.1193
1287	0.0686
1288	0.001834
1289	0.06053
1290	0.1194
1291	0.0364
1292	0.007504
1293	0.0659
1294	0.04925
1295	0.09229
1296	0.062
1297	0.247
1298	0.08145
1299	0.1054
1300	0.2114
1301	0.04788
1302	0.08987
1303	0.01023
1304	0.01505
1305	0.2062
1306	0.1031
1307	0.04576
1308	0.01889
1309	0.02032
1310	0.09381
1311	0.02748
1312	0.2034
1313	0.004973
1314	0.01469
1315	0.03763
1316	0.1367
1317	0.2731
1318	0.1178
1319	0.01599
1320	0.04691
1321	0.03364
1322	0.02686
1323	0.06391
1324	0.01232
1325	0.05536
1326	0.1211
1327	0.003988
1328	0.01233
1329	0.009317
1330	0.0931
1331	0.0346
1332	0.02517
1333	0.09504
1334	0.02327
1335	0.02765
1336	0.07729
1337	0.03925
1338	0.0434
1339	0.005126
1340	0.01139
1341	0.01175
1342	0.09393
1343	0.01695
1344	0.009654
1345	0.293
1346	0.01194
1347	0.1111
1348	0.06661
1349	0.04775
1350	0.02129
1351	0.01186
1352	0.001579
1353	0.05125
1354	0.1202
1355	0.035
1356	0.00342
1357	0.03313
1358	0.05402
1359	0.01244
1360	0.02583
1361	0.1006
1362	0.08749
1363	2.462E-5
1364	0.006516
1365	0.05405
1366	0.03256
1367	0.072
1368	0.03143
1369	0.01444
1370	0.1653
1371	0.05436
1372	0.02035
1373	0.03677
1374	0.02193
1375	0.03255
1376	0.0152
1377	0.00679
1378	0.02579
1379	0.01441
1380	0.04643
1381	0.003793
1382	0.0225
1383	0.0587
1384	0.03626
1385	0.06523
1386	0.02516
1387	0.005277
1388	0.4056
1389	0.0177
1390	0.1752
1391	0.0197
1392	0.3057
1393	0.04486
1394	0.004787
1395	0.0471
1396	0.01776
1397	0.02418
1398	0.02993
1399	0.01673
1400	0.2774
1401	0.2159
1402	0.001759
1403	0.0215
1404	0.0281
1405	0.04465
1406	0.005986
1407	0.01478
1408	0.02512
1409	0.03642
1410	0.01843
1411	0.0103
1412	0.007037
1413	0.01407
1414	0.009597
1415	0.02017
1416	0.009902
1417	0.01113
1418	0.05051
1419	0.009156
1420	0.07365
1421	0.00339
1422	0.006863
1423	0.009877
1424	0.005492
1425	0.002505
1426	0.003203
1427	0.07359
1428	0.2885
1429	0.0124
1430	0.002182
1431	0.05294
1432	0.01412
1433	0.01415
1434	0.009663
1435	0.01718
1436	0.01421
1437	0.03255
1438	0.007775
1439	0.012
1440	0.01517
1441	0.02376
1442	0.1247
1443	0.003384
1444	0.1424
1445	0.001133
1446	0.003181
1447	0.04989
1448	0.01379
1449	0.2548
1450	0.004185
1451	0.02631
1452	0.05279
1453	0.01219
1454	0.05252
1455	0.008748
1456	0.004227
1457	0.5638
1458	0.00268
1459	0.06967
1460	0.008707
1461	0.01053
1462	0.0115
1463	0.007455
1464	0.04685
1465	0.008173
1466	0.01202
1467	0.0424
1468	0.001033
1469	0.04132
1470	0.009365
1471	7.937E-4
1472	0.1215
1473	0.008341
1474	0.004496
1475	0.07384
1476	0.0216
1477	0.05888
1478	0.104
1479	0.2743
1480	0.002911
1481	0.2708
1482	0.009723
1483	0.08742
1484	0.001393
1485	0.12
1486	0.02025
1487	0.0085
1488	0.3698
1489	0.02708
1490	0.0267
1491	0.01157
1492	0.01114
1493	0.003885
1494	0.05063
1495	0.0178
1496	0.3061
1497	0.1484
1498	0.0709
1499	0.001222
1500	0.3966
1501	0.001539
1502	0.00489
1503	0.006677
1504	0.3325
1505	0.01073
1506	0.0236
1507	0.00395
1508	0.02931
1509	0.006902
1510	0.01635
1511	0.02599
1512	0.003372
1513	0.3983
1514	0.007679
1515	0.003348
1516	0.06232
1517	0.1195
1518	0.08376
1519	0.06144
1520	0.1167
1521	0.0193
1522	0.002545
1523	0.04422
1524	0.2153
1525	0.089
1526	0.003203
1527	0.07448
1528	0.02955
1529	0.03834
1530	0.07959
1531	0.02381
1532	0.01758
1533	0.01689
1534	0.04648
1535	0.02047
1536	0.01572
1537	0.05746
1538	0.11
1539	0.01799
1540	0.001133
1541	0.05198
1542	0.04126
1543	0.05671
1544	0.03155
1545	0.01153
1546	0.02964
1547	0.01162
1548	0.047
1549	0.04792
1550	0.1063
1551	0.019
1552	0.02125
1553	0.2037
1554	0.02271
1555	0.03933
1556	0.00244
1557	0.1285
1558	0.01621
1559	0.02218
1560	0.002466
1561	0.005412
1562	0.07529
1563	0.03753
1564	0.01525
1565	0.01594
1566	0.006191
1567	0.04911
1568	0.01413
1569	0.01524
1570	0.02968
1571	0.06779
1572	0.02595
1573	0.01232
1574	0.006304
1575	0.02492
1576	0.001899
1577	0.03184
1578	0.09305
1579	0.004171
1580	0.0194
1581	0.03296
1582	0.003818
1583	0.01772
1584	0.07599
1585	0.1218
1586	0.1071
1587	0.08182
1588	0.02064
1589	0.1222
1590	0.06177
1591	0.02248
1592	0.003504
1593	0.02981
1594	0.5045
1595	0.008095
1596	0.06678
1597	0.03986
1598	0.06098
1599	0.1123
1600	0.02426
1601	0.08254
1602	0.1694
1603	0.007453
1604	0.0156
1605	0.2707
1606	0.07398
1607	0.07574
1608	0.01037
1609	0.01146
1610	0.008059
1611	0.03883
1612	0.0296
1613	0.1929
1614	0.0397
1615	0.03456
1616	0.3126
1617	0.1018
1618	0.07435
1619	0.02401
1620	0.0148
1621	0.02135
1622	0.05466
1623	0.03711
1624	0.08871
1625	0.007322
1626	0.01666
1627	0.01046
1628	0.02632
1629	0.0331
1630	0.009689
1631	0.03418
1632	0.01235
1633	0.01523
1634	0.03961
1635	0.1704
1636	0.04282
1637	0.02012
1638	0.01318
1639	0.03291
1640	0.02277
1641	0.07635
1642	0.007658
1643	0.01177
1644	0.002492
1645	0.1528
1646	0.05491
1647	0.0756
1648	0.05952
1649	0.0568
1650	0.2248
1651	0.2879
1652	0.00231
1653	0.02471
1654	0.01082
1655	0.007544
1656	0.02289
1657	0.119
1658	0.04942
1659	0.02652
1660	0.08939
1661	0.008483
1662	0.03004
1663	0.2565
1664	0.06972
1665	0.0689
1666	0.02354
1667	0.1143
1668	0.08096
1669	0.01403
1670	0.01085
1671	0.1816
1672	0.1205
1673	0.1026
1674	0.04607
1675	0.03953
1676	0.0216
1677	0.154
1678	0.02977
1679	0.01232
1680	0.1627
1681	0.06649
1682	0.01878
1683	0.04014
1684	0.03944
1685	0.1037
1686	0.04868
1687	0.1273
1688	0.04659
1689	0.04182
1690	0.0283
1691	0.01987
1692	0.107
1693	0.01122
1694	0.02236
1695	0.02227
1696	0.04794
1697	0.1126
1698	0.1061
1699	0.001773
1700	0.1356
1701	0.06095
1702	0.08782
1703	0.09155
1704	0.009022
1705	0.02437
1706	0.02419
1707	0.02002
1708	0.009383
1709	0.04478
1710	0.02891
1711	0.01308
1712	0.05313
1713	0.003989
1714	0.06447
1715	0.02582
1716	0.1295
1717	0.03409
1718	0.01764
1719	0.008626
1720	0.007358
1721	0.05656
1722	0.01947
1723	0.03688
1724	0.04492
1725	0.02727
1726	0.05554
1727	0.02419
1728	0.112
1729	0.01259
1730	0.02154
1731	0.06434
1732	0.1769
1733	0.03934
1734	0.0483
1735	0.01365
1736	0.5152
1737	0.02588
1738	0.105
1739	0.0334
1740	0.04599
1741	0.03031
1742	0.01938
1743	0.06973
1744	0.02822
1745	0.04648
1746	0.07575
1747	0.008958
1748	0.03371
1749	0.02986
1750	0.04369
1751	0.08486
1752	0.04037
1753	0.02596
1754	0.01879
1755	0.1551
1756	0.007951
1757	0.03392
1758	0.005842
1759	0.0555
1760	0.03319
1761	0.221
1762	0.005182
1763	0.006705
1764	0.01883
1765	0.03179
1766	0.03885
1767	0.01696
1768	0.02645
1769	0.06057
1770	0.09611
1771	0.05277
1772	0.01527
1773	0.02176
1774	0.03394
1775	0.009869
1776	0.008998
1777	0.005557
1778	0.07985
1779	0.04085
1780	0.006903
1781	0.02679
1782	0.4836
1783	0.03799
1784	0.01873
1785	0.1618
1786	0.009932
1787	0.02134
1788	0.01113
1789	0.03246
1790	0.1293
1791	0.09347
1792	0.03011
1793	0.07186
1794	0.0326
1795	0.02848
1796	0.02722
1797	0.7148
1798	0.02722
1799	0.03241
1800	0.05554
1801	0.03622
1802	0.04096
1803	0.008058
1804	0.0278
1805	0.06869
1806	0.003007
1807	0.005535
1808	0.03551
1809	0.2369
1810	0.01392
1811	0.0224
1812	0.04696
1813	0.05262
1814	0.1284
1815	0.03086
1816	0.03368
1817	0.04446
1818	0.0422
1819	0.01068
1820	0.02124
1821	0.01011
1822	0.02513
1823	0.03753
1824	0.01743
1825	0.002497
1826	0.01169
1827	0.05604
1828	8.651E-4
1829	0.00291
1830	0.06403
1831	0.1804
1832	0.08036
1833	0.01909
1834	0.007189
1835	0.02916
1836	0.1601
1837	0.3505
1838	0.005957
1839	0.002046
1840	0.08192
1841	0.09916
1842	0.2428
1843	0.01301
1844	0.002048
1845	0.1512
1846	0.04105
1847	0.03173
1848	0.005065
1849	0.01019
1850	0.002648
1851	0.007232
1852	0.1989
1853	0.02906
1854	0.003148
1855	0.01911
1856	0.005016
1857	0.03576
1858	0.02773
1859	0.006825
1860	0.0174
1861	0.2058
1862	0.0204
1863	0.001192
1864	0.08618
1865	0.002358
1866	0.03538
1867	0.06245
1868	0.01069
1869	0.02338
1870	0.009716
1871	6.831E-4
1872	0.009394
1873	0.1878
1874	0.02398
1875	0.04441
1876	0.03017
1877	0.01398
1878	0.07374
1879	0.003394
1880	0.01427
1881	0.02531
1882	0.3731
1883	3.289E-4
1884	0.07624
1885	0.01374
1886	0.008473
1887	0.05705
1888	0.01055
1889	0.002714
1890	0.02732
1891	0.2027
1892	0.01329
1893	0.03715
1894	0.07541
1895	0.03161
1896	0.05833
1897	0.00327
1898	0.0216
1899	0.01591
1900	0.07827
1901	0.009402
1902	0.14
1903	0.0906
1904	0.1135
1905	0.02038
1906	0.003078
1907	0.01974
1908	0.07045
1909	0.004544
1910	0.01142
1911	0.04754
1912	0.0578
1913	0.0272
1914	0.02077
1915	0.01179
1916	0.05096
1917	0.02574
1918	0.006387
1919	0.01008
1920	0.01369
1921	0.08108
1922	0.01554
1923	0.0178
1924	0.007622
1925	0.02159
1926	0.07782
1927	0.01735
1928	0.03739
1929	0.0208
1930	0.05082
1931	0.1629
1932	0.009256
1933	0.1171
1934	0.04254
1935	0.00578
1936	0.1608
1937	0.07355
1938	0.001347
1939	0.00152
1940	0.004636
1941	0.00947
1942	0.06801
1943	0.01607
1944	0.2439
1945	0.007958
1946	0.01362
1947	0.008854
1948	0.007551
1949	0.004009
1950	0.00259
1951	0.001539
1952	4.821E-5
1953	0.003951
1954	5.918E-4
1955	0.1703
1956	0.0127
1957	0.005807
1958	0.08037
1959	0.002976
1960	0.03348
1961	0.02629
1962	0.00154
1963	0.02214
1964	0.02922
1965	0.08915
1966	0.004307
1967	0.03561
1968	0.004966
1969	0.03675
1970	0.01304
1971	0.01142
1972	3.189E-4
1973	0.0424
1974	0.007317
1975	0.01067
1976	6.425E-5
1977	2.987E-5
1978	0.01537
1979	0.1778
1980	0.3045
1981	0.09274
1982	0.02218
1983	9.547E-4
1984	0.009963
1985	0.09114
1986	0.04108
1987	3.702E-4
1988	0.001239
1989	0.0493
1990	0.05368
1991	0.01204
1992	0.08392
1993	2.47E-4
1994	0.006883
1995	0.021
1996	0.002492
1997	0.001798
1998	0.02185
1999	0.006621
2000	0.0185
2001	0.006953
2002	0.1214
2003	0.01236
2004	0.04635
2005	0.003267
2006	0.05189
2007	0.002305
2008	0.02242
2009	0.01148
2010	0.1995
2011	0.001351
2012	0.03018
2013	0.05419
2014	0.02275
2015	0.042
2016	0.008436
2017	0.01229
2018	0.02176
2019	0.04689
2020	0.004401
2021	0.0249
2022	0.01968
2023	0.7045
2024	0.02559
2025	0.01326
2026	4.55E-4
2027	0.003231
2028	0.1061
2029	0.07152
2030	0.02913
2031	0.01513
2032	0.03311
2033	0.02245
2034	0.003311
2035	0.07757
2036	0.03915
2037	0.36
2038	0.1037
2039	0.03951
2040	0.006266
2041	0.009911
2042	0.231
2043	0.01337
2044	0.00837
2045	0.001361
2046	0.002192
2047	0.001786
2048	0.07852
2049	0.008064
2050	0.2566
2051	0.01185
2052	0.05114
2053	0.004575
2054	0.004366
2055	0.1731
2056	0.117
2057	0.0142
2058	0.02902
2059	0.04431
2060	0.02227
2061	0.04477
2062	0.05323
2063	0.1432
2064	0.08912
2065	0.0528
2066	0.01928
2067	0.06033
2068	0.04537
2069	0.01958
2070	0.01493
2071	0.006321
2072	0.1572
2073	0.3425
2074	0.004966
2075	0.08693
2076	0.009626
2077	0.03695
2078	0.05919
2079	0.01096
2080	0.06933
2081	0.0363
2082	0.02793
2083	0.06498
2084	0.1307
2085	0.009597
2086	0.05892
2087	0.01932
2088	0.00258
2089	0.009684
2090	0.02352
2091	0.01625
2092	0.022
2093	0.1822
2094	0.07474
2095	0.01885
2096	0.01911
2097	0.2663
2098	0.2982
2099	0.06136
2100	0.1492
2101	0.0128
2102	0.126
2103	0.07791
2104	0.1765
2105	0.01375
2106	0.1192
2107	0.009364
2108	0.2597
2109	0.01655
2110	0.01799
2111	0.02197
2112	0.01231
2113	0.0172
2114	0.02124
2115	0.01894
2116	0.1861
2117	0.05248
2118	6.814E-4
2119	0.0466
2120	0.001991
2121	0.7078
2122	0.006743
2123	8.551E-4
2124	0.06178
2125	0.473
2126	0.01363
2127	0.01366
2128	0.02756
2129	0.001413
2130	0.02176
2131	0.03309
2132	0.1302
2133	0.07014
2134	0.1778
2135	0.0459
2136	0.367
2137	8.442E-4
2138	3.399E-4
2139	0.006843
2140	0.03239
2141	0.01483
2142	0.002864
2143	0.04497
2144	0.01031
2145	0.009227
2146	0.019
2147	0.11
2148	0.01798
2149	0.06397
2150	0.03138
2151	0.01257
2152	0.04091
2153	0.02201
2154	0.1509
2155	0.2507
2156	0.02603
2157	0.01288
2158	0.02142
2159	0.04389
2160	0.04513
2161	0.07744
2162	0.09267
2163	0.03416
2164	0.00758
2165	0.2438
2166	0.04756
2167	0.2492
2168	0.02007
2169	0.1115
2170	0.01407
2171	0.0193
2172	0.2192
2173	0.02061
2174	0.115
2175	0.03941
2176	0.03611
2177	0.03797
2178	0.3396
2179	0.04911
2180	0.2142
2181	0.2346
2182	0.1042
2183	0.06522
2184	0.09702
2185	0.007297
2186	0.06761
2187	0.03769
2188	0.02877
2189	0.02927
2190	0.01825
2191	0.01502
2192	0.005846
2193	0.003312
2194	0.3019
2195	0.01162
2196	0.006676
2197	0.03774
2198	0.01921
2199	0.1114
2200	0.04126
2201	0.004729
2202	0.007868
2203	0.06371
2204	0.05843
2205	0.003796
2206	0.00424
2207	0.02115
2208	0.01813
2209	0.02721
2210	0.05093
2211	0.1117
2212	0.192
2213	0.4491
2214	0.8657
2215	0.9299
2216	0.009649
2217	0.02767
2218	0.007468
2219	0.02864
2220	0.07787
2221	0.03197
2222	0.02118
2223	0.1229
2224	0.009965
2225	0.01058
2226	0.2834
2227	0.006206
2228	0.003781
2229	0.01201
2230	0.0296
2231	0.04619
2232	0.02451
2233	0.2001
2234	0.02844
2235	0.01337
2236	0.01302
2237	0.016
2238	0.04902
2239	0.01734
2240	0.05702
2241	0.03887
2242	0.01642
2243	0.01184
2244	0.02245
2245	0.02635
2246	0.02968
2247	0.02775
2248	0.04557
2249	0.01217
2250	0.002292
2251	0.03402
2252	0.003021
2253	0.03267
2254	0.00711
2255	0.03322
2256	0.03553
2257	0.3495
2258	0.3985
2259	0.06605
2260	0.02422
2261	0.08449
2262	0.0058
2263	0.1295
2264	0.001541
2265	0.06235
2266	0.005743
2267	0.03532
2268	0.008048
2269	0.006531
2270	0.2826
2271	0.003037
2272	0.02058
2273	0.001957
2274	0.356
2275	2.039E-4
2276	0.001055
2277	0.002712
2278	0.003732
2279	6.251E-4
2280	0.01276
2281	0.05306
2282	0.02016
2283	0.009642
2284	0.002856
2285	0.02325
2286	0.1656
2287	0.001874
2288	0.1098
2289	0.002164
2290	0.008186
2291	7.717E-4
2292	0.07662
2293	0.0508
2294	0.01695
2295	0.006795
2296	0.06121
2297	0.008082
2298	0.01873
2299	0.008715
2300	0.03919
2301	0.003525
2302	0.02111
2303	0.01688
2304	0.0307
2305	0.003614
2306	0.01343
2307	0.003268
2308	0.007477
2309	0.01005
2310	0.04697
2311	0.1401
2312	0.2304
2313	0.001912
2314	0.005236
2315	0.01703
2316	0.009003
2317	0.02077
2318	0.01442
2319	0.008154
2320	0.001759
2321	0.001532
2322	0.01066
2323	0.1557
2324	0.5099
2325	0.05466
2326	0.029
2327	0.003446
2328	7.262E-4
2329	0.04807
2330	0.009853
2331	0.08047
2332	0.007049
2333	0.007387
2334	0.004336
2335	0.1517
2336	0.003383
2337	0.007678
2338	0.03018
2339	0.001142
2340	0.03098
2341	0.0061
2342	0.003808
2343	0.143
2344	8.905E-4
2345	0.01816
2346	0.009952
2347	0.07691
2348	0.004028
2349	0.01908
2350	0.0213
2351	0.03433
2352	0.0637
2353	0.02706
2354	0.001399
2355	0.09788
2356	0.05627
2357	0.02477
2358	0.001863
2359	0.009336
2360	0.02195
2361	0.002002
2362	0.005911
2363	0.001489
2364	0.03335
2365	0.002861
2366	0.01192
2367	0.005635
2368	0.04288
2369	0.01087
2370	0.04013
2371	0.002517
2372	0.001538
2373	0.004897
2374	0.004596
2375	0.06554
2376	0.09831
2377	0.008224
2378	0.01581
2379	5.082E-4
2380	0.02399
2381	0.001542
2382	8.171E-4
2383	0.002501
2384	0.1946
2385	0.04557
2386	0.01353
2387	0.04779
2388	0.00192
2389	0.03941
2390	0.241
2391	0.00122
2392	0.02485
2393	0.002427
2394	0.00248
2395	0.08957
2396	0.7313
2397	0.044
2398	0.007333
2399	0.02115
2400	0.04696
2401	5.765E-4
2402	0.0106
2403	0.0559
2404	0.2835
2405	0.1068
2406	0.01878
2407	0.316
2408	0.005753
2409	0.02416
2410	0.008407
2411	0.4791
2412	0.04087
2413	0.5111
2414	0.02441
2415	0.1288
2416	0.00524
2417	0.03842
2418	0.06036
2419	0.2339
2420	0.112
2421	0.01845
2422	2.112E-4
2423	0.00176
2424	0.01698
2425	0.002348
2426	0.01223
2427	0.003849
2428	1.943E-4
2429	0.005088
2430	7.811E-4
2431	5.993E-4
2432	0.0545
2433	0.02971
2434	0.05688
2435	0.2317
2436	0.001099
2437	0.04642
2438	0.003982
2439	7.541E-4
2440	0.06191
2441	0.01401
2442	0.06607
2443	0.03722
2444	0.1062
2445	0.001588
2446	7.506E-4
2447	9.516E-4
2448	0.168
2449	4.439E-4
2450	0.1969
2451	0.0237
2452	0.04992
2453	0.008546
2454	0.003692
2455	0.08662
2456	0.007063
2457	0.005321
2458	8.473E-4
2459	0.01116
2460	0.1817
2461	0.1472
2462	0.1952
2463	0.0295
2464	0.05832
2465	0.009162
2466	0.002728
2467	0.09692
2468	2.8E-4
2469	0.8757
2470	0.06179
2471	6.119E-4
2472	0.01066
2473	0.03542
2474	0.03468
2475	0.006853
2476	0.05393
2477	0.01201
2478	0.03619
2479	0.0441
2480	0.04373
2481	0.02395
2482	0.1894
2483	0.05363
2484	0.2516
2485	0.0136
2486	0.02138
2487	0.00989
2488	0.01262
2489	0.01702
2490	0.01131
2491	0.03976
2492	0.1578
2493	0.01053
2494	0.09332
2495	0.04123
2496	0.01931
2497	0.02222
2498	0.0666
2499	0.04773
2500	0.03147
2501	0.0287
2502	0.04365
2503	0.02407
2504	0.01938
2505	0.03866
2506	0.006293
2507	0.02369
2508	0.00189
2509	0.005818
2510	0.02421
2511	0.01081
2512	0.004339
2513	0.006027
2514	0.3316
2515	0.02275
2516	0.002676
2517	0.006506
2518	4.97E-4
2519	0.1162
2520	0.01113
2521	0.02472
2522	0.03173
2523	0.01566
2524	0.03786
2525	0.01915
2526	0.004499
2527	0.003679
2528	0.005428
2529	0.0286
2530	0.02859
2531	0.1232
2532	0.04327
2533	0.1504
2534	0.03567
2535	0.007868
2536	0.002706
2537	0.04009
2538	0.3436
2539	0.03507
2540	0.01736
2541	0.09784
2542	0.0287
2543	0.003144
2544	0.008429
2545	0.03732
2546	0.002193
2547	2.217E-4
2548	0.03692
2549	0.005058
2550	0.01926
2551	0.08411
2552	0.003882
2553	0.02693
2554	0.04926
2555	0.007005
2556	0.02807
2557	0.007954
2558	0.01069
2559	0.01252
2560	0.02023
2561	0.009762
2562	0.0251
2563	0.003205
2564	0.0365
2565	0.002996
2566	0.002149
2567	0.01276
2568	0.1497
2569	0.001706
2570	0.01945
2571	0.009709
2572	0.006169
2573	0.007751
2574	0.01768
2575	1.408E-4
2576	4.571E-4
2577	0.01606
2578	9.131E-5
2579	0.008306
2580	0.03209
2581	0.006332
2582	0.01186
2583	0.01398
2584	0.02233
2585	0.004633
2586	0.0324
2587	0.05572
2588	0.01758
2589	0.009691
2590	0.002428
2591	0.01593
2592	0.003982
2593	0.03027
2594	0.4454
2595	0.04629
2596	0.09073
2597	0.02322
2598	0.01993
2599	0.009746
2600	0.1893
2601	0.01518
2602	0.007829
2603	0.07888
2604	0.02717
2605	0.02433
2606	0.06903
2607	0.4637
2608	0.01215
2609	0.007717
2610	0.001951
2611	0.01036
2612	0.0427
2613	0.003035
2614	0.0141
2615	0.01223
2616	0.04487
2617	0.04306
2618	0.006389
2619	0.08589
2620	0.1594
2621	0.02707
2622	0.06901
2623	0.02139
2624	0.04819
2625	0.1184
2626	0.04437
2627	0.0243
2628	0.03215
2629	0.03452
2630	0.008238
2631	0.01533
2632	0.01507
2633	0.02504
2634	0.04003
2635	0.02908
2636	0.00683
2637	0.06129
2638	0.05934
2639	0.017
2640	0.01915
2641	0.02837
2642	0.01092
2643	0.003567
2644	0.04812
2645	0.0352
2646	0.05687
2647	0.2167
2648	0.005137
2649	0.03718
2650	0.01006
2651	0.09931
2652	0.02193
2653	0.1451
2654	0.003332
2655	0.06424
2656	0.02332
2657	0.06682
2658	0.01862
2659	0.5364
2660	0.05273
2661	0.03521
2662	0.07453
2663	0.05789
2664	0.03848
2665	0.1558
2666	0.0324
2667	0.006954
2668	0.01102
2669	0.01302
2670	0.003769
2671	0.081
2672	0.1019
2673	0.007919
2674	0.08467
2675	0.00321
2676	0.1273
2677	0.02481
2678	0.1372
2679	0.01633
2680	0.009829
2681	0.02763
2682	0.04804
2683	0.02252
2684	0.06715
2685	0.2286
2686	0.09675
2687	0.03295
2688	0.1589
2689	0.02579
2690	0.1787
2691	0.06194
2692	0.009414
2693	0.01837
2694	0.06167
2695	0.002984
2696	0.08565
2697	0.03321
2698	0.05396
2699	0.0668
2700	0.1239
2701	0.03332
2702	0.01862
2703	0.004114
2704	0.02233
2705	0.01529
2706	0.002467
2707	0.01722
2708	0.0613
2709	0.02829
2710	0.05041
2711	0.006305
2712	0.03194
2713	0.0197
2714	0.07582
2715	0.02223
2716	0.01094
2717	0.3736
2718	0.0103
2719	0.04406
2720	3.134E-4
2721	0.1288
2722	0.002886
2723	0.02808
2724	0.01745
2725	0.01175
2726	0.006717
2727	0.2896
2728	9.25E-4
2729	0.08269
2730	0.03542
2731	0.02976
2732	0.003705
2733	0.04851
2734	0.03495
2735	0.01505
2736	0.04492
2737	0.06045
2738	0.01995
2739	0.04044
2740	0.01193
2741	0.09178
2742	0.046
2743	0.01862
2744	0.04805
2745	0.0488
2746	0.02741
2747	0.002922
2748	0.3128
2749	0.008358
2750	0.04702
2751	0.013
2752	0.02397
2753	0.001023
2754	0.005239
2755	0.05455
2756	0.006895
2757	0.00955
2758	0.005583
2759	0.0233
2760	0.008774
2761	0.04017
2762	0.001615
2763	0.02135
2764	4.428E-4
2765	0.01078
2766	0.01612
2767	0.0463
2768	0.01972
2769	0.1318
2770	0.006111
2771	0.01655
2772	0.05892
2773	0.04498
2774	0.007391
2775	0.0154
2776	0.008857
2777	0.1366
2778	0.01878
2779	0.00788
2780	0.02192
2781	0.0853
2782	0.04542
2783	0.1507
2784	0.02148
2785	0.04909
2786	0.00369
2787	0.06124
2788	0.008609
2789	0.007005
2790	0.1812
2791	0.01851
2792	0.01466
2793	0.0386
2794	0.003461
2795	8.073E-4
2796	0.3051
2797	0.0376
2798	0.1526
2799	0.0107
2800	0.01694
2801	0.08544
2802	0.01842
2803	0.06781
2804	0.04739
2805	0.03393
2806	0.08657
2807	0.01607
2808	0.1006
2809	0.02596
2810	0.2958
2811	0.03836
2812	0.0459
2813	0.05932
2814	0.01026
2815	0.02919
2816	0.009001
2817	0.008163
2818	0.06119
2819	0.05165
2820	0.07616
2821	0.01796
2822	0.0555
2823	0.2157
2824	0.02785
2825	0.01516
2826	0.02926
2827	0.04101
2828	0.06685
2829	0.04332
2830	0.03794
2831	0.09427
2832	0.2564
2833	0.04563
2834	0.02599
2835	0.1328
2836	0.01353
2837	0.1692
2838	0.08873
2839	0.01693
2840	0.01063
2841	0.02654
2842	0.0182
2843	0.05989
2844	0.08443
2845	0.03418
2846	0.008124
2847	0.07352
2848	0.09784
2849	0.104
2850	0.05515
2851	0.06116
2852	0.02173
2853	0.04086
2854	0.09221
2855	0.03617
2856	0.02388
2857	0.03019
2858	0.06125
2859	0.002331
2860	0.01907
2861	0.02214
2862	0.07292
2863	0.06532
2864	0.007404
2865	0.007602
2866	0.03511
2867	0.01792
2868	0.05878
2869	0.02956
2870	0.01549
2871	0.05262
2872	0.008511
2873	0.1386
2874	0.04033
2875	0.05318
2876	0.1105
2877	0.02121
2878	0.01547
2879	0.06779
2880	0.05748
2881	0.09965
2882	0.2259
2883	0.01205
2884	0.1932
2885	0.02965
2886	0.04067
2887	0.06015
2888	0.1014
2889	0.03731
2890	0.01949
2891	0.01397
2892	0.06104
2893	0.03064
2894	0.08776
2895	0.01557
2896	0.02766
2897	0.08052
2898	0.01206
2899	0.06021
2900	0.1016
2901	0.6751
2902	6.166E-4
2903	0.06309
2904	0.03361
2905	0.06148
2906	0.01188
2907	0.06014
2908	0.06485
2909	0.3559
2910	0.05236
2911	0.01505
2912	0.332
2913	0.008864
2914	0.07159
2915	0.07306
2916	0.2688
2917	0.3437
2918	0.03328
2919	0.009903
2920	0.08841
2921	0.001087
2922	0.008442
2923	0.01491
2924	0.01406
2925	0.001369
2926	0.3211
2927	0.664
2928	0.3038
2929	0.05224
2930	0.00331
2931	0.008588
2932	0.006174
2933	0.002739
2934	0.0162
2935	0.0293
2936	0.1814
2937	0.01376
2938	0.02095
2939	0.01329
2940	0.03927
2941	8.417E-4
2942	0.02958
2943	0.0185
2944	0.01384
2945	0.01843
2946	0.004263
2947	0.02666
2948	0.01439
2949	0.01711
2950	0.05129
2951	0.002391
2952	0.01442
2953	0.02299
2954	0.07585
2955	0.02783
2956	0.02549
2957	0.1723
2958	0.001701
2959	0.01271
2960	0.003372
2961	0.01639
2962	0.01497
2963	0.02166
2964	0.03363
2965	0.01266
2966	0.0072
2967	0.07654
2968	0.006557
2969	0.006317
2970	0.08566
2971	0.007111
2972	0.04693
2973	0.03426
2974	0.04322
2975	0.002
2976	0.05999
2977	0.00486
2978	0.01026
2979	0.03127
2980	0.03118
2981	0.01705
2982	0.00514
2983	2.025E-4
2984	0.003838
2985	0.08793
2986	0.003072
2987	0.08104
2988	2.978E-4
2989	0.001329
2990	0.001363
2991	0.003352
2992	0.02998
2993	0.02134
2994	0.01173
2995	0.1434
2996	0.01359
2997	0.002324
2998	0.02305
2999	0.002791
[truncated: 8,001 more rows]
