# Supplementary material for: Hybrid sample size calculations for cluster randomised trials using assurance
Source: Clin Trials. 2025 Feb 11;22(5):517–26. doi: 10.1177/17407745241312635 (PMC12476461; doi:10.1177/17407745241312635)
Supplement: sj-txt-6-ctj-10.1177_17407745241312635 – Supplemental material for Hybrid sample size calculations for cluster randomised trials using assurance [file sj-txt-6-ctj-10.1177_17407745241312635.txt]

1000	0.02141
1001	0.009676
1002	0.3914
1003	0.1243
1004	0.111
1005	0.3082
1006	0.1069
1007	0.03261
1008	0.04643
1009	0.07392
1010	0.04702
1011	0.01158
1012	0.02044
1013	0.2204
1014	0.06962
1015	0.002778
1016	0.01761
1017	0.05119
1018	0.03133
1019	0.03804
1020	0.05942
1021	0.1001
1022	0.01981
1023	0.03522
1024	0.02844
1025	0.00824
1026	0.2451
1027	0.1248
1028	0.0438
1029	0.4238
1030	0.04811
1031	0.02596
1032	0.06157
1033	0.01432
1034	0.03714
1035	0.193
1036	0.05076
1037	0.003526
1038	0.08182
1039	0.005868
1040	0.02854
1041	0.3206
1042	0.01562
1043	0.08104
1044	0.006696
1045	0.09516
1046	0.005523
1047	0.4443
1048	0.06272
1049	0.02417
1050	0.005145
1051	0.3977
1052	0.07575
1053	0.02164
1054	0.01019
1055	0.01423
1056	0.008326
1057	0.005398
1058	0.0791
1059	0.1342
1060	0.1016
1061	0.02321
1062	0.001558
1063	0.04858
1064	0.009163
1065	0.4657
1066	0.03279
1067	0.03767
1068	0.02176
1069	0.01578
1070	0.04799
1071	0.193
1072	0.3156
1073	0.0259
1074	0.04781
1075	0.04484
1076	0.46
1077	0.01493
1078	0.06865
1079	0.02805
1080	0.007332
1081	0.01345
1082	0.1081
1083	0.003418
1084	0.05317
1085	0.002886
1086	0.08944
1087	0.02176
1088	0.03406
1089	0.0349
1090	0.005221
1091	0.09462
1092	0.1063
1093	0.01743
1094	0.01683
1095	0.07888
1096	0.1509
1097	0.1589
1098	0.05793
1099	0.02455
1100	0.05348
1101	0.04342
1102	0.02014
1103	0.1006
1104	0.08349
1105	0.04638
1106	0.05864
1107	0.007064
1108	0.05617
1109	0.01415
1110	0.01614
1111	0.0167
1112	0.03133
1113	0.02881
1114	0.02521
1115	0.03415
1116	0.08299
1117	0.01417
1118	0.1215
1119	0.01366
1120	0.08881
1121	0.06739
1122	0.09054
1123	0.06215
1124	0.03147
1125	0.0214
1126	0.07615
1127	0.04214
1128	0.03991
1129	0.0547
1130	0.06079
1131	0.03901
1132	0.06852
1133	0.01955
1134	0.1153
1135	0.01574
1136	0.07025
1137	0.002145
1138	0.01783
1139	0.07621
1140	0.01991
1141	0.2131
1142	0.01634
1143	0.0661
1144	0.07747
1145	0.04975
1146	0.1177
1147	0.1384
1148	0.05511
1149	0.1212
1150	0.05988
1151	0.005125
1152	0.1919
1153	0.02273
1154	0.1168
1155	0.03261
1156	0.04063
1157	0.007219
1158	0.004383
1159	0.01702
1160	0.02665
1161	0.02012
1162	0.5271
1163	0.0116
1164	0.02336
1165	0.05562
1166	0.01735
1167	0.1175
1168	0.08162
1169	0.06059
1170	0.03529
1171	0.06881
1172	0.005494
1173	0.02748
1174	0.007339
1175	0.02132
1176	0.03268
1177	0.09711
1178	0.009622
1179	0.1883
1180	0.003123
1181	0.5019
1182	0.008978
1183	0.1289
1184	0.02216
1185	0.3017
1186	0.01975
1187	0.06694
1188	0.2694
1189	0.001347
1190	0.05971
1191	0.001281
1192	0.01835
1193	0.01791
1194	0.02642
1195	0.01093
1196	0.0157
1197	0.04568
1198	0.02114
1199	0.07174
1200	0.006713
1201	0.007013
1202	0.02917
1203	0.02257
1204	0.2077
1205	0.07601
1206	0.002361
1207	0.03039
1208	0.02105
1209	0.1902
1210	0.0148
1211	0.006026
1212	0.006848
1213	0.001083
1214	0.07896
1215	0.07253
1216	0.009325
1217	0.03332
1218	0.2276
1219	0.001308
1220	0.05521
1221	0.01196
1222	0.05033
1223	0.1623
1224	0.01839
1225	0.001851
1226	0.6076
1227	0.01091
1228	0.01528
1229	0.07599
1230	0.01274
1231	0.01272
1232	0.08249
1233	0.04242
1234	0.08705
1235	0.07269
1236	0.1176
1237	0.008109
1238	0.06878
1239	0.0352
1240	0.0354
1241	0.1374
1242	0.00837
1243	0.07111
1244	0.0338
1245	0.01986
1246	0.02641
1247	0.00959
1248	0.6416
1249	0.006624
1250	0.03227
1251	0.1767
1252	0.14
1253	0.0268
1254	0.1048
1255	0.01825
1256	0.0633
1257	0.0219
1258	0.07048
1259	0.01684
1260	0.08497
1261	0.6354
1262	0.02665
1263	0.07649
1264	0.1146
1265	0.2777
1266	0.03821
1267	0.1318
1268	0.03107
1269	0.006785
1270	0.0677
1271	0.04433
1272	0.04527
1273	0.06353
1274	0.01541
1275	0.1156
1276	0.1224
1277	0.01928
1278	0.0214
1279	0.04539
1280	0.02741
1281	0.01857
1282	0.107
1283	0.05346
1284	0.04839
1285	0.03448
1286	0.005885
1287	0.02874
1288	0.09563
1289	0.04435
1290	0.01078
1291	0.05227
1292	0.04316
1293	0.03146
1294	0.08423
1295	0.08347
1296	0.0555
1297	0.09553
1298	0.06315
1299	0.001862
1300	0.02387
1301	0.004803
1302	0.05678
1303	0.02921
1304	0.009837
1305	0.06302
1306	0.2612
1307	0.02919
1308	0.05841
1309	0.06793
1310	0.03549
1311	0.04168
1312	0.06803
1313	0.02654
1314	0.2044
1315	0.1048
1316	0.1143
1317	0.02621
1318	0.002085
1319	0.0201
1320	0.06933
1321	0.1675
1322	0.009128
1323	0.005898
1324	0.1388
1325	9.176E-4
1326	0.007304
1327	0.00624
1328	0.08589
1329	0.1079
1330	0.00586
1331	0.1392
1332	0.5547
1333	0.1113
1334	0.01481
1335	0.05208
1336	0.008736
1337	0.004764
1338	0.07304
1339	0.01053
1340	0.05606
1341	0.002598
1342	0.02927
1343	0.002351
1344	0.009669
1345	0.01415
1346	0.0591
1347	0.04088
1348	0.01487
1349	0.8981
1350	0.001001
1351	0.007633
1352	0.1069
1353	0.009974
1354	0.03097
1355	0.001067
1356	0.001971
1357	0.0279
1358	0.002863
1359	0.002797
1360	0.1027
1361	0.04091
1362	0.06869
1363	0.4129
1364	0.01904
1365	0.008809
1366	0.01272
1367	0.4323
1368	0.009553
1369	0.01324
1370	0.002989
1371	0.03458
1372	0.02473
1373	0.03923
1374	0.2833
1375	0.0228
1376	0.02975
1377	0.003061
1378	0.1536
1379	0.04656
1380	0.08732
1381	0.01702
1382	0.004784
1383	0.03284
1384	0.9154
1385	0.164
1386	0.1066
1387	0.03538
1388	0.1662
1389	0.003885
1390	0.04049
1391	0.002551
1392	0.04941
1393	0.09822
1394	0.1241
1395	0.006735
1396	0.0851
1397	0.0109
1398	0.05245
1399	0.2517
1400	0.004066
1401	0.06768
1402	0.09547
1403	0.06129
1404	0.0224
1405	0.02353
1406	0.1132
1407	0.004731
1408	0.02662
1409	0.01856
1410	0.004554
1411	0.02901
1412	0.001865
1413	0.04483
1414	0.01511
1415	0.1833
1416	0.0403
1417	0.008078
1418	0.002767
1419	0.1293
1420	0.06485
1421	0.0235
1422	0.1002
1423	0.002287
1424	0.0121
1425	0.02764
1426	0.04633
1427	0.4767
1428	0.2528
1429	0.2207
1430	0.1194
1431	0.02953
1432	0.07043
1433	0.08468
1434	0.05399
1435	0.01588
1436	0.04884
1437	0.01926
1438	0.03872
1439	0.07219
1440	0.05256
1441	0.1029
1442	0.006266
1443	0.01103
1444	0.0896
1445	0.02713
1446	0.1899
1447	0.04785
1448	0.0181
1449	0.1675
1450	0.07105
1451	0.0538
1452	0.07394
1453	0.01524
1454	0.0123
1455	0.03941
1456	0.01118
1457	0.01066
1458	0.06369
1459	0.1577
1460	0.1441
1461	0.01424
1462	0.007938
1463	0.0082
1464	0.08494
1465	0.1748
1466	0.04292
1467	0.1138
1468	0.01411
1469	0.01969
1470	0.02117
1471	0.02309
1472	0.02667
1473	0.144
1474	0.328
1475	0.09626
1476	0.07489
1477	0.09286
1478	0.02484
1479	0.01568
1480	0.296
1481	0.03747
1482	0.04218
1483	0.5481
1484	0.006788
1485	0.1461
1486	0.006011
1487	0.01507
1488	0.07026
1489	0.03295
1490	0.03629
1491	0.03706
1492	0.02574
1493	0.509
1494	0.2176
1495	5.603E-4
1496	0.05415
1497	0.05427
1498	0.03575
1499	0.01512
1500	0.113
1501	0.01488
1502	0.03084
1503	0.02046
1504	0.09267
1505	0.02903
1506	0.00564
1507	0.003579
1508	0.008225
1509	0.04901
1510	0.06576
1511	0.005085
1512	0.005043
1513	0.008502
1514	0.1892
1515	0.009114
1516	0.00158
1517	0.007962
1518	0.0319
1519	0.0281
1520	0.0856
1521	0.03658
1522	0.03361
1523	0.03182
1524	0.001637
1525	0.1126
1526	0.1107
1527	0.04445
1528	0.1524
1529	0.01286
1530	0.0558
1531	0.05161
1532	0.03801
1533	0.1423
1534	0.05273
1535	0.0395
1536	0.07078
1537	0.07328
1538	0.2413
1539	0.1037
1540	0.05363
1541	0.02555
1542	0.05702
1543	0.01654
1544	0.03899
1545	0.0475
1546	0.1903
1547	0.01846
1548	0.01088
1549	0.05683
1550	0.01059
1551	0.02046
1552	0.08926
1553	0.08896
1554	0.01406
1555	0.03347
1556	0.2602
1557	0.04895
1558	0.01156
1559	0.1434
1560	0.07743
1561	0.0811
1562	0.02069
1563	0.2181
1564	0.003427
1565	0.01069
1566	0.01604
1567	0.007023
1568	0.1101
1569	0.009852
1570	0.01062
1571	0.01245
1572	0.02039
1573	0.01699
1574	0.01557
1575	0.03271
1576	0.036
1577	5.201E-4
1578	0.01892
1579	0.04268
1580	0.02962
1581	0.01112
1582	0.0318
1583	0.009642
1584	0.006698
1585	0.00942
1586	0.1029
1587	0.02108
1588	0.04119
1589	0.005242
1590	0.03948
1591	0.2577
1592	0.02386
1593	0.00529
1594	0.006582
1595	0.7341
1596	0.0531
1597	0.04438
1598	0.001705
1599	0.1694
1600	0.03485
1601	0.06961
1602	0.003399
1603	0.01697
1604	0.008889
1605	0.003013
1606	0.01093
1607	0.01425
1608	0.01841
1609	0.003689
1610	0.01478
1611	0.004118
1612	0.002513
1613	0.02156
1614	0.02198
1615	0.07682
1616	0.04459
1617	0.07323
1618	0.009744
1619	0.01605
1620	7.422E-4
1621	0.009583
1622	0.001449
1623	0.1315
1624	0.04166
1625	0.00795
1626	0.1966
1627	0.0656
1628	0.001337
1629	0.01748
1630	0.01784
1631	0.01916
1632	0.008924
1633	0.004365
1634	0.06056
1635	0.1198
1636	0.006407
1637	0.02699
1638	0.004726
1639	0.005028
1640	0.2069
1641	0.1266
1642	0.005997
1643	0.066
1644	0.01537
1645	0.01504
1646	0.07644
1647	0.1418
1648	0.01676
1649	0.02869
1650	0.01667
1651	0.003924
1652	0.1092
1653	0.001749
1654	0.001362
1655	0.00422
1656	0.004484
1657	0.001137
1658	0.003988
1659	0.0294
1660	0.01002
1661	0.1058
1662	0.009574
1663	0.01323
1664	0.003152
1665	0.04724
1666	0.01587
1667	0.02331
1668	0.03227
1669	0.1115
1670	0.07615
1671	0.04843
1672	0.07494
1673	0.01765
1674	0.2205
1675	0.3251
1676	0.07363
1677	0.053
1678	0.008763
1679	0.07836
1680	0.02992
1681	0.006036
1682	0.1428
1683	0.03376
1684	0.299
1685	0.04461
1686	0.007424
1687	0.01644
1688	0.08754
1689	0.03322
1690	0.01419
1691	0.00563
1692	0.01551
1693	0.07538
1694	0.01388
1695	0.07654
1696	0.08036
1697	0.001002
1698	0.03054
1699	0.04869
1700	0.01023
1701	0.06999
1702	0.003071
1703	0.01355
1704	0.01415
1705	0.04643
1706	0.008785
1707	0.08483
1708	0.04988
1709	0.01454
1710	0.09933
1711	0.003615
1712	0.01135
1713	0.03533
1714	0.1137
1715	0.03366
1716	0.02871
1717	0.02679
1718	0.01257
1719	0.06707
1720	0.1305
1721	0.03228
1722	0.4067
1723	0.05426
1724	0.05088
1725	0.009053
1726	0.4114
1727	9.938E-4
1728	0.0176
1729	0.08791
1730	0.6638
1731	8.678E-4
1732	0.006211
1733	0.5602
1734	0.01174
1735	0.0493
1736	0.0917
1737	0.2196
1738	3.387E-4
1739	0.01679
1740	0.02409
1741	0.008534
1742	0.03102
1743	0.05511
1744	0.2411
1745	0.06819
1746	0.006101
1747	0.00222
1748	0.01057
1749	0.3495
1750	8.925E-4
1751	0.07089
1752	0.06524
1753	0.04623
1754	0.1628
1755	0.1845
1756	0.216
1757	0.01554
1758	0.04595
1759	0.003282
1760	0.01434
1761	1.905E-4
1762	0.06045
1763	0.0609
1764	0.01821
1765	0.001937
1766	0.01566
1767	0.03251
1768	0.02077
1769	0.05894
1770	0.3876
1771	0.006675
1772	0.009642
1773	0.007175
1774	4.962E-4
1775	0.02533
1776	0.03973
1777	0.2099
1778	0.3286
1779	0.002631
1780	0.03794
1781	0.01547
1782	0.003342
1783	0.2654
1784	0.00947
1785	0.02648
1786	0.005137
1787	0.05669
1788	0.007197
1789	0.001642
1790	0.00369
1791	0.03067
1792	0.05535
1793	0.07787
1794	0.07396
1795	0.0533
1796	0.07272
1797	0.01683
1798	0.01191
1799	0.2318
1800	0.04886
1801	0.01623
1802	0.006542
1803	0.1248
1804	0.01126
1805	0.04697
1806	0.06248
1807	0.0478
1808	0.07593
1809	0.004982
1810	0.03155
1811	0.09143
1812	0.03797
1813	0.02267
1814	0.02884
1815	0.03971
1816	0.01816
1817	0.003288
1818	0.08527
1819	0.003872
1820	0.1312
1821	0.5865
1822	0.0277
1823	0.01679
1824	0.1187
1825	0.2347
1826	0.002912
1827	0.1719
1828	0.009523
1829	0.008101
1830	0.01809
1831	0.02185
1832	0.02229
1833	0.1293
1834	0.04666
1835	0.06753
1836	0.3192
1837	0.004963
1838	0.01882
1839	0.1403
1840	0.03365
1841	0.007773
1842	0.009085
1843	0.03059
1844	0.005921
1845	0.006135
1846	0.01669
1847	0.01426
1848	0.02386
1849	0.04273
1850	0.06388
1851	0.03742
1852	0.01575
1853	0.007162
1854	0.04213
1855	0.1627
1856	0.02307
1857	0.02226
1858	0.04583
1859	0.04324
1860	0.02956
1861	0.01128
1862	0.1384
1863	0.3319
1864	0.01993
1865	0.00672
1866	0.186
1867	0.09366
1868	0.04135
1869	0.01481
1870	0.04271
1871	0.06913
1872	0.08786
1873	0.01598
1874	0.3494
1875	0.06896
1876	0.1151
1877	0.0144
1878	0.01604
1879	0.03051
1880	0.0897
1881	0.0101
1882	0.05863
1883	0.02931
1884	0.01575
1885	0.03658
1886	0.01746
1887	0.06027
1888	0.1104
1889	0.2267
1890	0.07527
1891	0.4355
1892	0.04683
1893	0.2167
1894	0.1264
1895	0.04113
1896	0.01818
1897	0.03413
1898	0.0915
1899	0.02585
1900	0.05759
1901	0.01727
1902	0.02236
1903	0.07273
1904	0.1271
1905	0.05345
1906	0.01062
1907	0.04146
1908	0.4871
1909	0.0934
1910	0.02735
1911	0.03307
1912	0.01435
1913	0.02095
1914	0.2403
1915	0.02392
1916	0.02851
1917	0.04241
1918	0.006671
1919	0.03335
1920	0.07457
1921	0.2293
1922	0.03831
1923	0.01142
1924	0.01419
1925	0.08508
1926	0.03487
1927	0.1098
1928	0.006708
1929	0.02354
1930	0.03474
1931	0.1584
1932	0.05476
1933	0.009455
1934	0.002057
1935	0.08145
1936	0.02074
1937	0.07255
1938	0.03916
1939	0.01536
1940	0.01249
1941	0.01975
1942	0.04025
1943	0.04177
1944	0.07667
1945	0.09798
1946	0.01053
1947	0.1133
1948	0.02315
1949	0.09294
1950	0.03361
1951	0.0128
1952	0.0543
1953	0.04919
1954	0.03852
1955	0.006777
1956	0.01637
1957	0.03597
1958	0.09015
1959	0.04237
1960	0.00742
1961	0.02194
1962	4.731E-4
1963	0.02169
1964	0.1208
1965	0.003522
1966	0.03539
1967	0.005665
1968	0.01188
1969	0.006933
1970	0.1201
1971	0.0022
1972	0.01109
1973	0.00191
1974	0.01966
1975	0.007273
1976	0.01799
1977	0.0173
1978	0.02303
1979	0.002453
1980	0.01949
1981	0.04519
1982	0.004773
1983	0.01402
1984	0.06048
1985	0.08028
1986	0.191
1987	0.0291
1988	0.04005
1989	0.2011
1990	0.03036
1991	0.01603
1992	0.02294
1993	0.08688
1994	0.02396
1995	0.01895
1996	0.03076
1997	0.1112
1998	0.0129
1999	0.04668
2000	0.1265
2001	0.01967
2002	0.05683
2003	0.02199
2004	0.2391
2005	0.07667
2006	0.08338
2007	0.004677
2008	0.006692
2009	0.004442
2010	0.0247
2011	0.0524
2012	0.02023
2013	0.2025
2014	0.01128
2015	0.0337
2016	0.02619
2017	0.002949
2018	0.007601
2019	0.009007
2020	0.1787
2021	0.002645
2022	0.3012
2023	0.3144
2024	0.02022
2025	0.2241
2026	0.002433
2027	0.01056
2028	0.002215
2029	0.06354
2030	0.00514
2031	0.00357
2032	0.03096
2033	0.06937
2034	0.0208
2035	0.001308
2036	0.01761
2037	0.007619
2038	0.07121
2039	0.1071
2040	0.02468
2041	0.06634
2042	0.1535
2043	0.02574
2044	0.2238
2045	0.07763
2046	0.07256
2047	0.05307
2048	0.02437
2049	0.02237
2050	0.1715
2051	0.04511
2052	0.1456
2053	0.1063
2054	0.01821
2055	0.0108
2056	0.01011
2057	0.01243
2058	0.01901
2059	0.01305
2060	0.0158
2061	0.04881
2062	0.009308
2063	0.2391
2064	0.08863
2065	0.02125
2066	0.2863
2067	0.0802
2068	0.008104
2069	0.01454
2070	0.0595
2071	0.2089
2072	0.01699
2073	0.1167
2074	0.03082
2075	0.02795
2076	0.03448
2077	0.09089
2078	0.3208
2079	0.02804
2080	0.1136
2081	0.09449
2082	0.004079
2083	0.005617
2084	0.02168
2085	0.009226
2086	0.01175
2087	0.007055
2088	0.01576
2089	9.992E-4
2090	0.02456
2091	0.01821
2092	0.05769
2093	0.08661
2094	0.0323
2095	0.01864
2096	0.01508
2097	0.01475
2098	0.006644
2099	0.003508
2100	0.02888
2101	0.003878
2102	0.01521
2103	0.01948
2104	0.004611
2105	2.653E-4
2106	0.03455
2107	0.2109
2108	0.3311
2109	0.004328
2110	0.0825
2111	0.01303
2112	0.00763
2113	0.01726
2114	0.00122
2115	0.01497
2116	0.1026
2117	0.007429
2118	0.00324
2119	0.02596
2120	0.05214
2121	0.01232
2122	0.02831
2123	0.01292
2124	0.001514
2125	0.02703
2126	0.02786
2127	0.01025
2128	0.006426
2129	0.003897
2130	0.07573
2131	0.07423
2132	0.006193
2133	0.204
2134	0.02702
2135	0.01494
2136	0.3462
2137	0.02476
2138	0.021
2139	0.04822
2140	0.02239
2141	0.0144
2142	0.006315
2143	0.0193
2144	0.1299
2145	0.1389
2146	0.01948
2147	0.02855
2148	0.00708
2149	0.03675
2150	0.003846
2151	0.08014
2152	0.05302
2153	0.005965
2154	0.05403
2155	0.00161
2156	0.005216
2157	0.1189
2158	0.007504
2159	0.0396
2160	0.006899
2161	0.02408
2162	0.5343
2163	0.01845
2164	0.03661
2165	0.1973
2166	0.1167
2167	0.01585
2168	0.07562
2169	0.1425
2170	0.1334
2171	0.002097
2172	0.03163
2173	0.09687
2174	0.01881
2175	0.1042
2176	0.01985
2177	0.0464
2178	0.04765
2179	0.01437
2180	0.04789
2181	0.01732
2182	0.01934
2183	0.01031
2184	0.008448
2185	0.01739
2186	0.04628
2187	0.0318
2188	0.1973
2189	0.02404
2190	0.01904
2191	0.05169
2192	0.6282
2193	0.02893
2194	0.08159
2195	0.03365
2196	0.1199
2197	0.03475
2198	0.006395
2199	0.2977
2200	0.1898
2201	0.2964
2202	0.008724
2203	0.01967
2204	0.07417
2205	0.2376
2206	0.03354
2207	0.05193
2208	0.01971
2209	0.08635
2210	0.003317
2211	0.01005
2212	0.01158
2213	0.007497
2214	0.05407
2215	0.04318
2216	0.07422
2217	0.3
2218	0.005463
2219	0.02439
2220	0.009024
2221	0.05847
2222	0.01541
2223	7.103E-4
2224	0.4272
2225	0.4736
2226	0.0449
2227	0.001962
2228	7.606E-4
2229	0.007283
2230	0.4326
2231	0.01795
2232	0.001047
2233	0.04625
2234	0.07103
2235	0.06998
2236	0.06974
2237	0.1005
2238	0.007188
2239	0.002822
2240	0.08638
2241	0.04822
2242	0.1018
2243	0.2899
2244	0.03502
2245	0.06879
2246	0.0248
2247	0.02691
2248	0.06625
2249	0.0206
2250	0.05125
2251	0.03492
2252	0.05465
2253	0.0153
2254	0.02089
2255	0.07357
2256	0.03982
2257	0.05385
2258	0.02939
2259	0.04162
2260	0.014
2261	0.01083
2262	0.04812
2263	0.02645
2264	0.0399
2265	0.03005
2266	0.07211
2267	0.02005
2268	0.0678
2269	0.03015
2270	0.07648
2271	0.004158
2272	0.00324
2273	0.0132
2274	0.04496
2275	0.02679
2276	0.02315
2277	0.05057
2278	0.08853
2279	0.01171
2280	0.04663
2281	0.08535
2282	0.02677
2283	0.1263
2284	0.0882
2285	0.1482
2286	0.01883
2287	0.03166
2288	0.07325
2289	0.07537
2290	0.0285
2291	0.1791
2292	0.009824
2293	0.01211
2294	0.02315
2295	0.01304
2296	0.02254
2297	0.04681
2298	0.06292
2299	0.008647
2300	0.004473
2301	0.04345
2302	0.05419
2303	0.05756
2304	0.004241
2305	0.0459
2306	0.0029
2307	0.03875
2308	0.042
2309	0.006661
2310	0.04705
2311	0.01612
2312	0.00347
2313	0.06813
2314	0.01051
2315	0.01211
2316	0.005933
2317	0.004949
2318	0.03845
2319	0.02764
2320	0.05265
2321	0.02066
2322	0.01713
2323	0.135
2324	0.003769
2325	0.04466
2326	0.1584
2327	0.1118
2328	0.03555
2329	0.04763
2330	0.07536
2331	0.1458
2332	0.04493
2333	0.04389
2334	0.1277
2335	0.1186
2336	0.0683
2337	0.04074
2338	0.0117
2339	0.004695
2340	0.0285
2341	0.002147
2342	0.009743
2343	0.00732
2344	0.04205
2345	0.01522
2346	0.002853
2347	0.004651
2348	0.1238
2349	0.1104
2350	0.02159
2351	0.02705
2352	0.01446
2353	0.01113
2354	0.008647
2355	0.03737
2356	0.1037
2357	0.06073
2358	0.01817
2359	0.0171
2360	0.03622
2361	0.01809
2362	0.4303
2363	0.1341
2364	0.2805
2365	0.01287
2366	0.005374
2367	0.08318
2368	0.1054
2369	0.0828
2370	0.02387
2371	0.01482
2372	0.004861
2373	0.1962
2374	0.01579
2375	0.02086
2376	0.03579
2377	0.03099
2378	0.01893
2379	0.038
2380	0.03156
2381	0.02764
2382	0.0348
2383	0.006382
2384	0.02619
2385	0.07555
2386	0.05283
2387	0.0452
2388	0.05404
2389	0.01654
2390	0.0694
2391	0.0284
2392	0.01861
2393	0.007457
2394	0.003898
2395	0.04709
2396	0.06499
2397	0.01072
2398	0.02775
2399	0.05436
2400	0.01146
2401	0.007004
2402	0.01256
2403	0.02798
2404	0.0221
2405	0.1209
2406	0.16
2407	0.1416
2408	0.0885
2409	0.01859
2410	0.004716
2411	0.3675
2412	0.003794
2413	0.02715
2414	0.0257
2415	0.01826
2416	0.003517
2417	0.105
2418	0.005303
2419	0.09083
2420	0.03028
2421	0.02126
2422	0.005644
2423	0.05099
2424	0.0154
2425	0.01535
2426	0.001179
2427	0.03952
2428	0.07284
2429	0.01324
2430	0.002853
2431	0.2958
2432	0.02622
2433	0.03429
2434	0.01146
2435	0.002724
2436	0.05801
2437	0.01488
2438	0.006193
2439	0.008447
2440	0.006121
2441	0.02761
2442	0.005157
2443	0.03865
2444	0.01469
2445	0.04155
2446	0.004805
2447	0.022
2448	0.0074
2449	0.08073
2450	0.03391
2451	0.03592
2452	0.07857
2453	0.009327
2454	0.02974
2455	0.02625
2456	0.1224
2457	0.02373
2458	0.02852
2459	0.1926
2460	0.04298
2461	0.04409
2462	0.05647
2463	0.08941
2464	0.07377
2465	0.0461
2466	0.05757
2467	0.03176
2468	0.6946
2469	0.2123
2470	0.1161
2471	0.05363
2472	0.03823
2473	0.06058
2474	0.07467
2475	0.044
2476	0.005781
2477	0.01346
2478	0.1584
2479	0.08995
2480	0.1061
2481	0.07556
2482	0.1581
2483	0.02159
2484	0.05239
2485	0.06296
2486	0.2322
2487	0.01516
2488	0.05478
2489	0.004002
2490	0.08733
2491	0.05529
2492	0.02973
2493	0.00341
2494	0.2292
2495	0.04786
2496	0.1825
2497	0.07955
2498	0.05212
2499	0.01437
2500	0.01173
2501	0.1948
2502	0.01159
2503	0.06193
2504	0.01268
2505	0.02975
2506	0.0185
2507	0.1032
2508	0.08176
2509	0.04557
2510	0.007511
2511	0.02181
2512	0.01185
2513	0.00348
2514	0.04997
2515	0.06757
2516	0.006038
2517	0.003342
2518	0.04008
2519	0.1115
2520	0.01065
2521	0.01581
2522	0.01399
2523	0.07332
2524	0.006022
2525	0.04569
2526	0.0262
2527	0.01256
2528	0.04593
2529	0.007321
2530	0.03604
2531	0.093
2532	0.02442
2533	0.006499
2534	0.00294
2535	0.0461
2536	0.07244
2537	0.08162
2538	0.007597
2539	0.04374
2540	0.02741
2541	0.1295
2542	0.5161
2543	0.0161
2544	0.03204
2545	0.01734
2546	0.06129
2547	0.02501
2548	0.1112
2549	0.006647
2550	0.02003
2551	0.01881
2552	0.02925
2553	0.08431
2554	0.1993
2555	0.002723
2556	0.2253
2557	0.1762
2558	0.03746
2559	0.06069
2560	0.02114
2561	0.01727
2562	0.05939
2563	0.029
2564	0.1446
2565	0.06167
2566	0.02118
2567	0.09083
2568	0.03487
2569	0.04629
2570	0.00755
2571	0.002833
2572	0.005549
2573	0.005648
2574	0.05981
2575	0.1172
2576	0.1134
2577	0.09058
2578	0.09934
2579	0.008475
2580	0.005236
2581	0.05872
2582	0.03242
2583	0.03487
2584	0.006084
2585	0.04848
2586	0.02015
2587	0.02167
2588	0.02417
2589	0.048
2590	0.03368
2591	0.03646
2592	0.03991
2593	0.01095
2594	0.03322
2595	0.008578
2596	0.007397
2597	0.0123
2598	0.02251
2599	0.008171
2600	0.007324
2601	0.01544
2602	0.02364
2603	0.0301
2604	0.03725
2605	0.02484
2606	0.008439
2607	0.01636
2608	0.01333
2609	0.006866
2610	0.07104
2611	0.004944
2612	0.0713
2613	0.08814
2614	0.02913
2615	0.03662
2616	0.01567
2617	0.03904
2618	0.05118
2619	0.0146
2620	0.008062
2621	0.04419
2622	0.01817
2623	0.009538
2624	0.01946
2625	0.01572
2626	0.01099
2627	0.04343
2628	0.02513
2629	0.2636
2630	0.01368
2631	0.257
2632	0.005503
2633	0.01206
2634	0.001763
2635	0.04565
2636	0.02537
2637	0.004202
2638	0.08087
2639	0.02637
2640	0.006179
2641	0.007978
2642	0.01524
2643	0.1879
2644	0.01776
2645	0.09941
2646	0.01418
2647	0.008418
2648	0.009496
2649	0.003095
2650	0.01616
2651	0.02923
2652	0.07135
2653	0.005597
2654	0.006939
2655	0.00863
2656	0.03605
2657	0.0165
2658	0.01735
2659	0.02123
2660	0.5287
2661	5.793E-4
2662	0.5471
2663	0.01496
2664	0.001364
2665	0.1222
2666	0.003351
2667	0.0971
2668	6.188E-4
2669	0.0565
2670	0.05882
2671	0.008723
2672	0.294
2673	0.04158
2674	0.0109
2675	0.02207
2676	0.01058
2677	0.009594
2678	0.02641
2679	0.002736
2680	0.007429
2681	0.05319
2682	0.001957
2683	0.03147
2684	0.05795
2685	0.02877
2686	0.02712
2687	0.0654
2688	0.01581
2689	0.02376
2690	0.04737
2691	0.0289
2692	0.139
2693	0.0492
2694	0.07382
2695	0.01028
2696	0.06616
2697	0.03374
2698	0.06244
2699	0.01969
2700	0.001169
2701	0.01968
2702	0.01958
2703	0.02445
2704	0.01226
2705	0.01191
2706	0.04859
2707	0.04667
2708	0.01692
2709	0.1464
2710	0.195
2711	0.00943
2712	0.1254
2713	0.1737
2714	0.1503
2715	7.153E-4
2716	0.002878
2717	0.0548
2718	0.01506
2719	0.00341
2720	0.06543
2721	0.009934
2722	0.01801
2723	0.02645
2724	0.01911
2725	0.1225
2726	0.01503
2727	0.01377
2728	0.004094
2729	0.01227
2730	0.05167
2731	0.007514
2732	0.04313
2733	0.06545
2734	0.08016
2735	0.03295
2736	0.02787
2737	0.1
2738	0.03602
2739	0.1033
2740	0.01596
2741	0.06477
2742	0.03047
2743	0.03232
2744	0.02263
2745	0.009298
2746	0.1295
2747	0.1235
2748	0.03921
2749	0.03351
2750	0.7128
2751	0.04261
2752	0.03887
2753	0.05889
2754	0.005565
2755	0.004501
2756	0.01409
2757	0.03865
2758	0.002595
2759	1.519E-4
2760	0.00899
2761	0.005319
2762	0.0072
2763	0.02801
2764	0.1769
2765	0.009481
2766	0.1177
2767	0.03041
2768	0.008293
2769	0.002165
2770	0.007502
2771	0.1236
2772	0.03885
2773	0.2339
2774	0.02558
2775	0.02313
2776	0.01645
2777	0.04039
2778	0.03391
2779	0.05892
2780	0.1165
2781	0.1579
2782	0.2153
2783	0.02466
2784	0.02913
2785	0.03451
2786	0.0292
2787	0.001258
2788	0.04411
2789	0.04377
2790	0.07452
2791	0.003762
2792	0.02258
2793	0.006753
2794	0.03701
2795	0.007633
2796	0.2503
2797	0.1099
2798	0.07178
2799	0.01405
2800	0.1092
2801	9.973E-4
2802	0.01217
2803	0.02923
2804	0.03314
2805	0.05819
2806	0.3449
2807	0.04211
2808	0.1034
2809	0.001378
2810	0.6406
2811	0.0395
2812	0.00743
2813	0.04567
2814	0.03203
2815	0.08283
2816	0.0178
2817	0.08503
2818	0.01706
2819	0.02743
2820	0.02588
2821	0.003841
2822	0.0824
2823	0.01034
2824	0.0787
2825	0.01352
2826	0.09497
2827	0.01748
2828	0.04079
2829	0.02596
2830	0.08831
2831	0.04906
2832	0.1002
2833	0.1418
2834	0.125
2835	0.01112
2836	0.07959
2837	0.3376
2838	0.0341
2839	0.1954
2840	0.06166
2841	0.03274
2842	0.1061
2843	0.3326
2844	0.02026
2845	0.02628
2846	0.02943
2847	0.01954
2848	0.00744
2849	0.2057
2850	0.06352
2851	0.06771
2852	0.01498
2853	0.09979
2854	0.02272
2855	0.077
2856	0.06975
2857	0.06111
2858	0.1003
2859	0.0397
2860	0.06993
2861	0.1134
2862	0.04569
2863	0.00681
2864	0.01347
2865	0.02264
2866	0.03234
2867	0.0926
2868	0.06137
2869	0.1743
2870	0.05461
2871	0.06985
2872	0.02248
2873	0.06119
2874	0.05718
2875	0.01997
2876	0.1186
2877	0.1079
2878	0.1161
2879	0.01066
2880	0.02598
2881	0.06835
2882	0.2469
2883	0.06584
2884	0.03374
2885	0.04557
2886	0.08112
2887	0.0245
2888	0.03782
2889	0.05889
2890	0.04641
2891	0.06553
2892	0.08623
2893	0.06682
2894	0.05286
2895	0.03167
2896	0.0889
2897	0.04714
2898	0.1754
2899	0.00681
2900	0.02778
2901	0.01332
2902	0.0643
2903	0.05255
2904	0.07053
2905	0.03327
2906	0.02391
2907	0.02527
2908	0.04511
2909	0.1259
2910	0.06235
2911	0.02446
2912	0.09811
2913	0.1448
2914	0.01983
2915	0.03242
2916	0.02492
2917	0.03936
2918	0.1315
2919	0.0853
2920	0.044
2921	0.04668
2922	0.005797
2923	0.08779
2924	0.02697
2925	0.00808
2926	0.0219
2927	0.127
2928	0.05056
2929	0.03124
2930	0.03939
2931	0.01038
2932	0.06995
2933	0.02842
2934	0.01356
2935	0.02629
2936	0.131
2937	0.05666
2938	0.04005
2939	0.02564
2940	0.01078
2941	0.02131
2942	0.02999
2943	0.08691
2944	0.02196
2945	0.04215
2946	0.004814
2947	0.06507
2948	0.01992
2949	0.002334
2950	0.375
2951	0.05758
2952	4.99E-4
2953	0.002978
2954	0.1211
2955	0.003777
2956	0.052
2957	0.02964
2958	0.008128
2959	0.002762
2960	0.008257
2961	0.0251
2962	9.321E-4
2963	0.02627
2964	0.006846
2965	0.02218
2966	0.006432
2967	0.01855
2968	0.03237
2969	0.1814
2970	0.06129
2971	0.01136
2972	0.00733
2973	3.628E-4
2974	0.005305
2975	6.272E-5
2976	0.002884
2977	0.01691
2978	0.002038
2979	0.004282
2980	0.01509
2981	0.004559
2982	0.004472
2983	0.1235
2984	0.005373
2985	0.05978
2986	0.004874
2987	0.01552
2988	0.008342
2989	0.06361
2990	0.2315
2991	0.02875
2992	0.07758
2993	0.1045
2994	0.03199
2995	0.002835
2996	0.005886
2997	0.1233
2998	0.01152
2999	0.02427
[truncated: 8,001 more rows]
