# Supplementary material for: Hybrid sample size calculations for cluster randomised trials using assurance
Source: Clin Trials. 2025 Feb 11;22(5):517–26. doi: 10.1177/17407745241312635 (PMC12476461; doi:10.1177/17407745241312635)
Supplement: sj-txt-7-ctj-10.1177_17407745241312635 – Supplemental material for Hybrid sample size calculations for cluster randomised trials using assurance [file sj-txt-7-ctj-10.1177_17407745241312635.txt]

1000	0.02497
1001	0.01363
1002	0.3633
1003	0.1183
1004	0.00785
1005	0.2409
1006	0.01018
1007	0.001909
1008	0.2208
1009	0.02085
1010	0.03556
1011	0.2728
1012	0.03037
1013	0.03698
1014	0.07544
1015	0.006408
1016	0.1899
1017	0.0913
1018	0.03487
1019	0.1234
1020	0.1067
1021	0.03433
1022	0.1361
1023	0.08261
1024	0.07902
1025	0.003285
1026	0.125
1027	0.07508
1028	0.07182
1029	0.01635
1030	0.06753
1031	0.02418
1032	0.01952
1033	0.02471
1034	0.00507
1035	0.00194
1036	0.004228
1037	0.06572
1038	0.01896
1039	0.04093
1040	0.1066
1041	0.02599
1042	0.008906
1043	0.004331
1044	0.0495
1045	0.0535
1046	0.02144
1047	0.1026
1048	0.07356
1049	0.01787
1050	0.05267
1051	0.07877
1052	0.004739
1053	0.02409
1054	0.015
1055	0.1079
1056	0.01114
1057	0.01231
1058	0.009523
1059	0.007665
1060	0.002006
1061	0.005888
1062	0.001265
1063	0.02394
1064	0.4031
1065	0.03753
1066	0.04656
1067	0.01049
1068	0.008064
1069	0.07012
1070	0.02623
1071	0.07748
1072	0.0467
1073	0.1235
1074	0.00686
1075	0.17
1076	0.2908
1077	0.02372
1078	0.439
1079	0.001777
1080	0.1865
1081	0.09566
1082	0.1956
1083	0.07203
1084	0.0112
1085	0.01683
1086	0.1058
1087	0.001437
1088	0.001743
1089	0.07667
1090	0.01343
1091	0.009361
1092	0.02717
1093	0.02314
1094	0.027
1095	0.003128
1096	0.1314
1097	0.02299
1098	0.01279
1099	0.02712
1100	0.1416
1101	0.01152
1102	0.04676
1103	0.02786
1104	0.002104
1105	0.007612
1106	0.02246
1107	0.01852
1108	0.08149
1109	0.01452
1110	0.006904
1111	0.02927
1112	0.0276
1113	0.01777
1114	0.05132
1115	0.213
1116	0.04278
1117	0.03906
1118	0.02362
1119	0.03463
1120	0.02492
1121	0.02745
1122	0.04854
1123	0.01553
1124	0.007982
1125	0.01351
1126	0.03039
1127	0.02486
1128	0.0172
1129	0.02238
1130	0.03407
1131	0.02965
1132	0.07347
1133	0.0286
1134	0.01032
1135	0.04669
1136	0.06513
1137	0.04975
1138	0.02477
1139	0.03379
1140	0.04567
1141	0.05308
1142	0.03419
1143	0.08927
1144	0.04978
1145	0.01706
1146	0.03543
1147	0.04993
1148	0.0509
1149	0.1616
1150	0.05868
1151	0.01253
1152	0.007475
1153	0.05676
1154	0.09732
1155	0.008048
1156	0.1783
1157	0.01834
1158	0.0145
1159	0.03524
1160	0.01809
1161	0.01709
1162	0.08065
1163	0.01672
1164	0.03323
1165	0.03951
1166	0.05472
1167	0.2918
1168	0.1405
1169	0.02891
1170	0.02412
1171	0.02329
1172	0.004009
1173	0.05812
1174	0.1933
1175	0.005587
1176	0.05139
1177	0.06898
1178	0.01242
1179	0.1522
1180	0.006627
1181	0.1859
1182	0.04926
1183	0.1013
1184	0.05463
1185	0.07022
1186	0.1879
1187	0.04597
1188	0.07682
1189	0.03262
1190	0.06229
1191	0.9105
1192	0.2896
1193	0.1986
1194	0.008793
1195	0.07518
1196	0.00199
1197	0.00661
1198	0.1268
1199	0.01727
1200	0.2857
1201	0.008846
1202	0.2978
1203	0.07157
1204	0.01606
1205	0.009129
1206	4.065E-4
1207	0.173
1208	0.01105
1209	0.05131
1210	0.02016
1211	0.02242
1212	0.5759
1213	0.07591
1214	0.02078
1215	0.004959
1216	0.008378
1217	0.09153
1218	0.009088
1219	0.007013
1220	0.00367
1221	0.03444
1222	0.01014
1223	0.4405
1224	0.09326
1225	0.003369
1226	0.1287
1227	0.284
1228	0.03727
1229	0.01121
1230	0.01683
1231	0.1197
1232	0.0167
1233	0.08384
1234	0.03568
1235	0.04578
1236	0.008667
1237	0.01083
1238	0.04154
1239	0.01638
1240	0.01382
1241	0.02237
1242	0.03237
1243	0.01597
1244	0.6539
1245	0.05347
1246	0.01533
1247	0.02501
1248	0.03836
1249	0.01868
1250	0.08352
1251	0.007677
1252	0.1303
1253	0.001999
1254	0.32
1255	0.0389
1256	0.03103
1257	0.1631
1258	0.2841
1259	0.02561
1260	0.07074
1261	0.01442
1262	0.01618
1263	0.07158
1264	0.05955
1265	0.1652
1266	0.2821
1267	0.1351
1268	0.01528
1269	0.08105
1270	0.2844
1271	0.07899
1272	0.1058
1273	0.04301
1274	0.005213
1275	0.0568
1276	0.03174
1277	0.01705
1278	0.03711
1279	0.02087
1280	0.05869
1281	0.01664
1282	0.03948
1283	0.07016
1284	0.06897
1285	0.03084
1286	0.01911
1287	0.04736
1288	0.08141
1289	0.1005
1290	0.007725
1291	0.02481
1292	0.00468
1293	0.1471
1294	0.03419
1295	0.02175
1296	0.288
1297	0.1708
1298	0.05991
1299	0.02137
1300	0.2226
1301	0.01463
1302	0.01886
1303	0.5184
1304	0.01675
1305	0.02781
1306	0.02492
1307	0.1525
1308	0.08482
1309	0.0704
1310	0.01966
1311	0.07277
1312	0.01593
1313	0.06349
1314	0.2816
1315	0.007318
1316	0.01058
1317	0.04968
1318	0.0127
1319	0.1321
1320	0.03625
1321	0.001843
1322	0.01313
1323	0.1098
1324	0.03329
1325	0.002348
1326	0.06358
1327	0.02605
1328	1.152E-4
1329	0.005332
1330	0.0152
1331	0.03137
1332	0.05557
1333	0.02945
1334	0.001694
1335	0.02013
1336	0.01095
1337	0.00787
1338	0.01737
1339	0.06125
1340	0.007834
1341	0.04273
1342	0.02227
1343	0.02778
1344	0.02728
1345	0.006111
1346	0.009871
1347	0.0982
1348	0.01136
1349	0.609
1350	0.04369
1351	0.01397
1352	0.01825
1353	0.03251
1354	0.05419
1355	0.05237
1356	0.8129
1357	0.0178
1358	0.06092
1359	0.0338
1360	0.01713
1361	0.07563
1362	0.2421
1363	0.1458
1364	0.03705
1365	0.06836
1366	0.1816
1367	0.03628
1368	0.03827
1369	0.03254
1370	0.08133
1371	0.1398
1372	0.01965
1373	0.01939
1374	0.06164
1375	0.00782
1376	0.07288
1377	0.07721
1378	0.01032
1379	0.01198
1380	0.009925
1381	0.01654
1382	0.007256
1383	0.01806
1384	0.05903
1385	0.02346
1386	0.01891
1387	0.03976
1388	0.1867
1389	0.05872
1390	0.01272
1391	0.02104
1392	0.0753
1393	0.005888
1394	0.06308
1395	0.005366
1396	7.582E-4
1397	0.006026
1398	0.03871
1399	0.01178
1400	0.0139
1401	0.1984
1402	0.00701
1403	0.04305
1404	0.01491
1405	0.1025
1406	0.001731
1407	0.03862
1408	0.004983
1409	9.482E-4
1410	1.078E-5
1411	0.01488
1412	0.02205
1413	0.005449
1414	0.02666
1415	0.04287
1416	0.004523
1417	0.03766
1418	0.002944
1419	0.0319
1420	0.02159
1421	0.004923
1422	5.044E-4
1423	0.03723
1424	0.006019
1425	0.2792
1426	0.00794
1427	0.002149
1428	0.001502
1429	0.134
1430	0.2916
1431	0.08049
1432	0.01447
1433	0.01538
1434	0.6046
1435	0.01901
1436	0.07304
1437	0.08657
1438	0.01019
1439	0.002688
1440	0.01418
1441	0.00555
1442	0.0132
1443	0.01867
1444	0.07861
1445	0.0402
1446	0.009258
1447	0.00416
1448	0.03726
1449	0.005113
1450	0.0263
1451	0.00575
1452	0.004357
1453	0.004444
1454	0.004081
1455	0.03193
1456	0.006582
1457	0.346
1458	0.01242
1459	6.298E-4
1460	0.001877
1461	0.02075
1462	0.01781
1463	0.04473
1464	0.07127
1465	0.01105
1466	0.08737
1467	0.08442
1468	0.004451
1469	0.001138
1470	0.1375
1471	0.2009
1472	0.02789
1473	0.01548
1474	0.02301
1475	0.001745
1476	0.5971
1477	0.01237
1478	0.01664
1479	0.5157
1480	0.005159
1481	0.05147
1482	0.3679
1483	0.02286
1484	0.01511
1485	0.04438
1486	0.01527
1487	0.01607
1488	0.009695
1489	0.01491
1490	0.002105
1491	0.002644
1492	0.003058
1493	0.5229
1494	0.332
1495	0.1095
1496	0.03994
1497	0.01152
1498	0.1833
1499	0.04356
1500	0.1493
1501	0.05964
1502	0.0172
1503	0.01187
1504	0.1321
1505	0.05829
1506	0.02159
1507	0.01193
1508	0.0399
1509	0.02304
1510	0.1215
1511	0.08727
1512	0.03138
1513	0.05515
1514	0.02697
1515	0.1689
1516	0.03532
1517	0.005238
1518	0.01031
1519	0.02492
1520	0.002702
1521	0.003796
1522	0.03923
1523	0.9254
1524	0.003875
1525	0.03286
1526	0.0119
1527	0.009848
1528	4.038E-4
1529	0.02323
1530	0.06708
1531	0.423
1532	0.07609
1533	0.02725
1534	0.07469
1535	0.04364
1536	0.08862
1537	0.01645
1538	0.2467
1539	0.5737
1540	0.004431
1541	0.3299
1542	0.001087
1543	6.69E-4
1544	0.001732
1545	0.158
1546	0.03278
1547	0.002658
1548	0.06329
1549	0.08635
1550	0.03933
1551	0.01191
1552	0.01387
1553	0.03421
1554	0.1894
1555	0.8429
1556	0.4848
1557	0.00303
1558	0.06223
1559	0.007793
1560	0.0674
1561	0.1852
1562	0.02615
1563	0.05972
1564	0.08009
1565	0.009074
1566	0.01565
1567	0.01577
1568	0.006503
1569	0.01493
1570	0.09466
1571	0.006265
1572	0.004278
1573	0.06009
1574	0.0124
1575	0.05222
1576	0.08888
1577	0.1885
1578	0.007313
1579	0.05552
1580	0.06333
1581	0.04049
1582	0.01223
1583	0.1785
1584	0.01978
1585	0.01536
1586	0.09795
1587	0.005013
1588	0.05863
1589	0.03061
1590	0.08858
1591	0.04512
1592	0.0061
1593	0.1277
1594	0.1374
1595	0.02413
1596	0.05101
1597	0.009354
1598	0.3766
1599	0.01222
1600	0.0119
1601	0.05379
1602	0.01747
1603	0.01689
1604	0.1264
1605	0.001845
1606	0.007121
1607	0.01212
1608	0.004762
1609	0.009098
1610	0.005937
1611	0.03815
1612	0.03644
1613	0.1431
1614	0.02123
1615	0.02925
1616	0.00657
1617	0.2651
1618	0.008376
1619	0.05904
1620	0.04423
1621	0.09904
1622	0.04376
1623	0.0142
1624	0.01027
1625	0.01049
1626	0.0207
1627	0.04389
1628	0.01538
1629	0.005164
1630	0.1174
1631	0.03358
1632	0.06681
1633	0.006603
1634	0.02306
1635	0.0718
1636	0.009167
1637	0.0159
1638	0.05477
1639	0.01314
1640	0.02542
1641	0.03763
1642	0.004691
1643	0.1454
1644	0.02713
1645	0.02905
1646	0.231
1647	0.05766
1648	0.06925
1649	0.007459
1650	0.01081
1651	0.008157
1652	0.02895
1653	0.09247
1654	0.01801
1655	0.1175
1656	0.02309
1657	0.1432
1658	0.09241
1659	0.05194
1660	0.119
1661	0.1436
1662	0.002901
1663	0.1285
1664	0.09206
1665	0.008772
1666	0.0112
1667	0.06816
1668	0.01512
1669	0.06701
1670	0.03774
1671	0.01618
1672	0.01887
1673	0.02174
1674	0.01572
1675	0.05496
1676	0.01922
1677	0.0815
1678	0.01677
1679	0.04321
1680	0.1846
1681	0.06431
1682	0.1361
1683	0.01625
1684	0.01816
1685	0.03021
1686	0.05104
1687	0.2595
1688	0.1369
1689	0.01632
1690	0.2009
1691	0.1246
1692	0.01004
1693	0.1729
1694	0.09526
1695	0.1335
1696	0.6206
1697	0.1225
1698	0.004533
1699	0.00527
1700	0.0104
1701	0.08018
1702	0.0817
1703	0.01483
1704	0.0314
1705	0.05426
1706	0.02282
1707	0.01053
1708	0.03315
1709	0.06557
1710	0.05598
1711	0.02321
1712	0.09471
1713	0.04231
1714	0.006259
1715	0.3477
1716	0.03513
1717	0.2379
1718	0.08733
1719	0.006678
1720	0.1217
1721	0.02137
1722	0.01383
1723	0.004322
1724	0.04313
1725	0.0127
1726	0.05441
1727	0.03973
1728	0.02848
1729	0.00968
1730	0.3358
1731	0.1563
1732	0.01941
1733	0.03525
1734	0.1392
1735	0.06866
1736	0.01926
1737	4.918E-4
1738	0.02044
1739	0.00861
1740	0.2046
1741	0.007988
1742	0.009609
1743	0.3795
1744	0.09437
1745	0.00499
1746	0.06207
1747	0.0708
1748	0.02921
1749	0.05802
1750	0.01236
1751	0.04
1752	0.01953
1753	0.05123
1754	0.01576
1755	0.05605
1756	0.01879
1757	0.01318
1758	0.01863
1759	0.004669
1760	0.06577
1761	0.2647
1762	0.004925
1763	0.1049
1764	0.03208
1765	0.02526
1766	0.02502
1767	0.045
1768	0.03961
1769	0.05306
1770	0.03204
1771	0.2468
1772	0.01391
1773	0.04916
1774	0.1296
1775	0.01611
1776	0.0618
1777	0.04267
1778	0.05923
1779	0.03511
1780	0.01832
1781	0.04737
1782	0.01094
1783	0.02551
1784	0.04499
1785	0.07882
1786	0.05542
1787	0.03754
1788	0.02952
1789	0.02721
1790	0.09907
1791	0.008292
1792	0.008657
1793	0.001098
1794	0.004189
1795	0.1235
1796	0.02766
1797	0.1109
1798	0.002542
1799	0.3293
1800	0.0471
1801	0.03998
1802	0.05096
1803	0.07366
1804	0.007154
1805	0.07922
1806	0.009629
1807	0.002988
1808	0.1262
1809	0.2015
1810	0.1176
1811	0.1366
1812	0.05717
1813	0.03703
1814	0.0392
1815	0.0255
1816	0.3498
1817	0.4288
1818	0.04469
1819	0.006181
1820	0.06687
1821	0.01305
1822	0.006576
1823	0.0363
1824	0.1462
1825	0.05042
1826	0.3312
1827	0.533
1828	0.009172
1829	0.1997
1830	0.05984
1831	0.0681
1832	0.1239
1833	0.05045
1834	0.01073
1835	0.261
1836	0.04564
1837	0.08265
1838	0.4944
1839	0.05546
1840	0.01955
1841	0.0399
1842	0.02118
1843	0.05135
1844	0.0517
1845	0.07293
1846	0.01859
1847	0.03447
1848	0.03132
1849	0.1375
1850	0.003422
1851	0.07124
1852	0.1468
1853	0.005254
1854	0.03375
1855	0.006052
1856	0.02137
1857	0.02881
1858	0.04989
1859	0.08998
1860	0.06512
1861	0.008527
1862	0.08342
1863	0.3295
1864	0.03089
1865	0.02129
1866	0.02434
1867	0.04681
1868	0.04912
1869	0.07396
1870	0.1195
1871	0.009178
1872	0.003521
1873	0.04185
1874	0.01462
1875	0.05303
1876	0.00435
1877	0.03104
1878	0.2182
1879	0.07596
1880	0.138
1881	0.004458
1882	0.01093
1883	0.01137
1884	0.01844
1885	0.01687
1886	0.1616
1887	0.007752
1888	0.009582
1889	0.01952
1890	0.009692
1891	0.03893
1892	0.06376
1893	0.05073
1894	0.04284
1895	0.01255
1896	0.04884
1897	0.1449
1898	0.04275
1899	0.0212
1900	0.044
1901	0.1199
1902	0.01811
1903	0.02036
1904	0.1326
1905	0.02814
1906	0.004985
1907	0.009447
1908	0.06306
1909	0.07552
1910	0.008592
1911	0.04605
1912	0.002781
1913	0.01802
1914	0.001472
1915	0.01817
1916	0.2748
1917	0.05494
1918	0.1137
1919	0.05794
1920	0.3276
1921	0.1944
1922	0.05164
1923	0.003907
1924	0.01656
1925	0.1889
1926	0.09411
1927	0.07575
1928	0.02599
1929	0.01526
1930	0.04966
1931	0.1122
1932	0.00342
1933	0.04676
1934	0.1214
1935	0.008827
1936	0.1958
1937	0.00876
1938	0.004852
1939	0.08362
1940	0.03337
1941	0.0366
1942	0.06511
1943	0.01568
1944	0.2439
1945	0.00872
1946	0.005287
1947	0.09325
1948	0.01462
1949	0.03734
1950	0.05385
1951	0.004811
1952	1.399E-4
1953	0.4256
1954	0.002799
1955	0.001069
1956	0.1552
1957	0.03964
1958	0.09761
1959	0.03577
1960	0.01131
1961	0.1008
1962	0.1122
1963	0.0498
1964	0.01393
1965	0.0286
1966	0.01232
1967	0.00342
1968	0.03213
1969	0.02799
1970	0.02397
1971	0.01475
1972	0.01597
1973	0.006262
1974	0.02136
1975	0.0306
1976	0.02087
1977	0.02085
1978	0.01636
1979	0.1561
1980	0.2206
1981	0.01929
1982	0.01381
1983	0.0683
1984	0.03086
1985	0.07071
1986	0.01869
1987	0.002027
1988	0.05187
1989	0.0528
1990	0.07555
1991	0.01092
1992	0.03764
1993	0.01934
1994	0.01598
1995	0.06003
1996	0.07644
1997	0.0953
1998	0.07753
1999	0.0418
2000	0.04624
2001	0.008546
2002	0.02861
2003	0.02248
2004	0.05077
2005	0.1838
2006	0.1279
2007	0.1098
2008	0.01759
2009	0.007792
2010	0.003834
2011	0.0166
2012	0.2476
2013	0.01038
2014	0.007549
2015	0.02193
2016	0.03539
2017	0.05015
2018	0.01129
2019	0.004844
2020	0.03927
2021	0.01103
2022	0.02273
2023	0.01972
2024	0.1181
2025	0.04177
2026	0.1577
2027	0.601
2028	0.06741
2029	0.07179
2030	0.06285
2031	0.009093
2032	0.03384
2033	0.03174
2034	0.006069
2035	0.02108
2036	2.291E-4
2037	0.05111
2038	0.008954
2039	0.6924
2040	0.05314
2041	0.07631
2042	0.1119
2043	0.01715
2044	0.007279
2045	0.05509
2046	5.718E-4
2047	0.05679
2048	0.02366
2049	0.00247
2050	0.09685
2051	0.003084
2052	0.03805
2053	0.01088
2054	0.01786
2055	0.02016
2056	0.01548
2057	0.07564
2058	0.0309
2059	0.03148
2060	0.01114
2061	0.146
2062	0.02891
2063	0.06294
2064	0.2888
2065	0.008262
2066	0.03787
2067	0.003152
2068	0.009471
2069	0.1081
2070	0.02856
2071	0.02173
2072	0.06842
2073	0.05079
2074	0.01305
2075	0.6759
2076	0.05151
2077	0.007102
2078	0.02654
2079	0.1627
2080	0.03507
2081	0.8688
2082	0.008938
2083	0.006845
2084	0.01616
2085	0.0157
2086	0.006671
2087	0.07144
2088	0.006022
2089	0.003511
2090	0.01207
2091	3.116E-4
2092	0.03466
2093	0.01782
2094	0.0534
2095	0.1121
2096	0.03028
2097	0.01397
2098	0.008799
2099	0.001439
2100	0.01965
2101	0.01095
2102	0.02114
2103	0.008964
2104	0.001892
2105	0.1801
2106	0.03609
2107	0.04029
2108	0.01751
2109	0.07541
2110	0.0702
2111	0.02901
2112	0.1263
2113	0.04175
2114	0.02914
2115	0.0157
2116	0.01671
2117	0.02737
2118	0.0163
2119	0.06341
2120	0.1938
2121	0.06854
2122	0.05172
2123	0.05179
2124	0.04166
2125	0.01797
2126	0.1379
2127	0.009173
2128	0.0404
2129	0.03123
2130	0.02736
2131	0.04019
2132	0.02342
2133	0.05446
2134	0.005133
2135	0.03498
2136	0.04205
2137	0.01159
2138	0.03101
2139	0.01029
2140	0.00634
2141	0.02123
2142	0.1386
2143	0.02341
2144	0.01289
2145	0.04207
2146	0.02268
2147	0.02788
2148	0.003315
2149	0.01864
2150	0.03381
2151	0.02726
2152	0.03559
2153	0.0283
2154	0.01164
2155	8.791E-4
2156	0.008533
2157	0.6267
2158	0.01801
2159	0.01333
2160	0.01065
2161	0.04089
2162	0.002464
2163	0.204
2164	0.02825
2165	0.002252
2166	0.04276
2167	0.04767
2168	0.01413
2169	0.1212
2170	0.004081
2171	0.002201
2172	0.01589
2173	0.01366
2174	0.04382
2175	0.2505
2176	0.1221
2177	0.002845
2178	0.02725
2179	0.02138
2180	0.03989
2181	0.01908
2182	0.02848
2183	0.1533
2184	0.1166
2185	0.1775
2186	0.004163
2187	0.03517
2188	0.007805
2189	0.07328
2190	0.03505
2191	0.07745
2192	0.103
2193	0.0349
2194	0.2345
2195	0.03465
2196	0.003162
2197	0.03675
2198	0.043
2199	0.2558
2200	0.02004
2201	0.02415
2202	0.01703
2203	0.006641
2204	0.03122
2205	0.02901
2206	0.06536
2207	0.01501
2208	0.01828
2209	0.01459
2210	0.06591
2211	0.007765
2212	0.07317
2213	0.008793
2214	0.1091
2215	0.05083
2216	0.04293
2217	0.05142
2218	0.004373
2219	0.02537
2220	0.05022
2221	0.01015
2222	0.02538
2223	0.01798
2224	0.08123
2225	0.1071
2226	0.02312
2227	0.1168
2228	0.2968
2229	0.2206
2230	0.1031
2231	0.005633
2232	0.002917
2233	0.2036
2234	0.01507
2235	0.008068
2236	0.02033
2237	0.02654
2238	0.0344
2239	0.09339
2240	0.01011
2241	0.004222
2242	0.03341
2243	0.02683
2244	0.03807
2245	0.01049
2246	0.05358
2247	0.05802
2248	0.01935
2249	0.00958
2250	0.2078
2251	0.01655
2252	0.06102
2253	0.04699
2254	0.006429
2255	0.2577
2256	0.07231
2257	0.0728
2258	0.01738
2259	0.05494
2260	0.08418
2261	0.02407
2262	0.005189
2263	0.03893
2264	0.02546
2265	0.02287
2266	0.2574
2267	0.02984
2268	0.3812
2269	0.1451
2270	0.03521
2271	0.03948
2272	0.085
2273	0.06847
2274	0.006982
2275	0.002166
2276	0.07196
2277	0.01902
2278	0.01823
2279	0.0452
2280	0.09458
2281	0.06852
2282	0.03573
2283	0.03893
2284	0.01213
2285	0.08445
2286	0.05468
2287	0.04727
2288	0.02948
2289	0.1085
2290	0.0698
2291	0.05171
2292	0.02013
2293	0.1899
2294	0.01506
2295	0.01348
2296	0.01468
2297	0.01686
2298	0.08326
2299	0.00787
2300	0.09934
2301	0.01164
2302	0.01293
2303	0.09653
2304	0.02713
2305	0.0248
2306	0.005355
2307	0.04985
2308	0.11
2309	0.05204
2310	0.06038
2311	0.01912
2312	0.1381
2313	0.2131
2314	0.04946
2315	0.2023
2316	0.01406
2317	0.005473
2318	0.08986
2319	0.022
2320	0.1739
2321	0.2804
2322	0.4672
2323	0.09946
2324	0.01568
2325	0.0368
2326	0.03543
2327	0.01202
2328	0.05149
2329	0.02483
2330	0.02345
2331	0.1691
2332	0.2715
2333	0.09618
2334	0.2703
2335	0.01693
2336	0.03386
2337	0.03186
2338	0.007247
2339	0.09822
2340	0.07978
2341	0.04342
2342	0.01289
2343	0.003457
2344	0.00989
2345	0.01005
2346	0.153
2347	0.05021
2348	0.07938
2349	0.02549
2350	0.04844
2351	0.1943
2352	0.4165
2353	0.009244
2354	0.06688
2355	0.04445
2356	0.08935
2357	0.2436
2358	0.5123
2359	0.01184
2360	0.04245
2361	0.01318
2362	0.03121
2363	0.2346
2364	0.1567
2365	0.1261
2366	0.06329
2367	0.0216
2368	0.03717
2369	0.03014
2370	0.2603
2371	0.04287
2372	0.01281
2373	0.02862
2374	0.01927
2375	0.03138
2376	0.03485
2377	0.4645
2378	0.07524
2379	0.06166
2380	0.02002
2381	0.1039
2382	0.01214
2383	0.01311
2384	0.224
2385	0.06528
2386	0.05838
2387	0.02617
2388	0.02477
2389	0.03554
2390	0.008653
2391	0.04397
2392	0.0443
2393	0.02285
2394	0.008031
2395	0.007877
2396	0.05255
2397	0.03055
2398	0.1053
2399	0.03102
2400	0.1079
2401	0.06354
2402	0.007004
2403	0.02516
2404	0.02627
2405	0.2103
2406	0.02388
2407	0.1188
2408	0.04619
2409	0.1395
2410	0.0805
2411	0.08067
2412	0.003185
2413	0.5039
2414	0.07549
2415	0.03368
2416	0.06302
2417	0.04939
2418	0.009676
2419	0.02095
2420	0.02025
2421	0.1794
2422	0.04259
2423	0.3771
2424	0.01513
2425	0.002835
2426	0.01669
2427	0.03146
2428	0.01302
2429	0.03918
2430	0.07305
2431	0.01705
2432	0.00924
2433	0.01086
2434	0.0687
2435	0.02321
2436	0.003856
2437	0.05166
2438	0.05011
2439	0.0104
2440	0.004756
2441	0.002431
2442	0.06907
2443	0.01022
2444	0.02545
2445	0.02423
2446	0.1127
2447	0.04434
2448	0.05585
2449	0.004997
2450	0.01373
2451	0.03543
2452	0.02658
2453	0.005542
2454	0.006941
2455	0.004789
2456	0.106
2457	0.007126
2458	0.05548
2459	0.005276
2460	0.2839
2461	0.01345
2462	0.007773
2463	0.2327
2464	0.1355
2465	0.03723
2466	0.08446
2467	0.01305
2468	0.01321
2469	0.02927
2470	0.1741
2471	0.06321
2472	0.02965
2473	0.01941
2474	0.02403
2475	0.02372
2476	0.05216
2477	0.02248
2478	0.02848
2479	0.05837
2480	0.06318
2481	0.00534
2482	0.04947
2483	0.02689
2484	0.1734
2485	0.01104
2486	0.006834
2487	0.07653
2488	0.05049
2489	0.3657
2490	0.01656
2491	0.0168
2492	0.06479
2493	0.2179
2494	0.02473
2495	0.0452
2496	0.01888
2497	0.005404
2498	0.03601
2499	0.02889
2500	0.04175
2501	0.002861
2502	0.04101
2503	0.1455
2504	5.253E-4
2505	0.251
2506	0.06218
2507	0.01132
2508	0.002648
2509	0.005455
2510	0.02754
2511	0.03429
2512	0.03758
2513	0.07355
2514	0.05309
2515	0.007115
2516	0.01826
2517	0.002627
2518	0.009693
2519	0.001625
2520	0.00301
2521	0.00104
2522	0.02454
2523	0.09168
2524	0.02207
2525	0.2144
2526	0.05202
2527	0.00244
2528	0.001474
2529	0.01239
2530	0.001721
2531	0.007028
2532	0.5078
2533	0.1494
2534	0.01971
2535	0.06211
2536	0.03639
2537	0.1006
2538	0.02032
2539	0.01244
2540	0.003212
2541	0.01097
2542	0.006748
2543	0.006893
2544	0.01023
2545	0.02219
2546	0.02412
2547	0.2353
2548	0.03261
2549	0.002967
2550	0.02662
2551	0.0181
2552	0.002542
2553	0.07483
2554	0.1714
2555	0.08958
2556	0.1422
2557	0.04201
2558	7.271E-4
2559	0.00259
2560	0.01154
2561	0.05986
2562	0.02399
2563	0.003511
2564	0.03181
2565	0.1651
2566	0.02463
2567	0.03326
2568	0.02983
2569	0.003829
2570	0.1517
2571	0.006733
2572	0.03688
2573	0.09334
2574	0.02524
2575	0.01127
2576	0.01381
2577	0.03256
2578	0.02816
2579	0.0971
2580	0.04077
2581	0.02852
2582	0.3383
2583	0.04769
2584	0.0394
2585	0.007973
2586	0.003263
2587	0.03231
2588	0.02203
2589	0.03001
2590	0.01505
2591	0.03406
2592	0.009197
2593	0.04755
2594	0.07614
2595	0.04343
2596	0.01365
2597	0.126
2598	0.9787
2599	0.01827
2600	0.18
2601	0.02623
2602	0.0152
2603	0.02907
2604	0.06352
2605	0.02072
2606	0.07325
2607	0.5725
2608	0.08441
2609	0.0612
2610	0.01474
2611	0.01036
2612	0.02778
2613	0.0476
2614	0.01961
2615	0.01387
2616	0.007783
2617	0.1128
2618	0.00648
2619	0.1264
2620	0.03098
2621	0.0219
2622	7.038E-4
2623	0.00427
2624	0.03412
2625	0.03787
2626	0.03408
2627	0.02297
2628	0.003495
2629	0.09772
2630	0.04873
2631	0.09617
2632	0.04188
2633	0.03756
2634	0.05907
2635	0.009059
2636	0.0326
2637	0.04573
2638	0.09509
2639	0.02542
2640	0.0239
2641	0.009501
2642	0.02722
2643	0.02054
2644	0.05077
2645	0.02251
2646	0.03269
2647	0.006332
2648	0.2988
2649	0.01373
2650	0.01874
2651	0.04564
2652	0.1755
2653	0.05876
2654	0.1131
2655	0.03667
2656	0.1896
2657	0.01886
2658	0.03314
2659	0.1763
2660	0.061
2661	0.5223
2662	0.004293
2663	0.06838
2664	0.004063
2665	0.114
2666	0.1142
2667	0.01027
2668	5.959E-4
2669	0.02015
2670	0.03227
2671	0.07146
2672	0.009051
2673	0.09201
2674	0.0116
2675	0.0475
2676	0.07397
2677	0.01861
2678	0.07705
2679	0.006634
2680	0.02709
2681	0.03668
2682	0.09302
2683	0.06167
2684	0.01377
2685	0.006732
2686	0.01229
2687	0.01855
2688	0.0951
2689	0.05699
2690	0.007607
2691	0.03839
2692	0.1035
2693	0.1321
2694	0.04942
2695	0.01981
2696	0.08671
2697	0.1834
2698	0.09706
2699	0.01429
2700	0.07233
2701	0.04467
2702	0.03266
2703	0.06529
2704	0.08183
2705	0.02046
2706	0.02164
2707	0.07089
2708	0.02088
2709	0.07803
2710	0.02171
2711	0.009118
2712	0.02753
2713	0.02478
2714	0.07339
2715	0.02628
2716	0.02415
2717	0.01212
2718	0.024
2719	0.08195
2720	0.06496
2721	0.05119
2722	0.06188
2723	0.01116
2724	0.01485
2725	0.4077
2726	0.03414
2727	0.03955
2728	0.04765
2729	0.04062
2730	0.1914
2731	0.0909
2732	0.4665
2733	0.01043
2734	0.01277
2735	0.05955
2736	0.06667
2737	0.02169
2738	0.03801
2739	0.03064
2740	0.02092
2741	0.08008
2742	0.04127
2743	0.09659
2744	0.07424
2745	0.08837
2746	0.02855
2747	0.2758
2748	0.005246
2749	0.2497
2750	0.04795
2751	0.1475
2752	0.002387
2753	0.05797
2754	0.503
2755	0.01223
2756	0.01183
2757	0.01768
2758	0.03289
2759	0.01043
2760	0.2816
2761	0.1747
2762	0.1034
2763	0.004815
2764	0.004651
2765	0.07136
2766	6.672E-4
2767	0.04344
2768	0.04625
2769	0.006963
2770	0.05745
2771	0.1086
2772	0.008359
2773	0.004822
2774	0.002614
2775	0.03074
2776	0.003784
2777	0.01389
2778	0.02275
2779	0.02464
2780	0.01335
2781	0.008716
2782	0.01828
2783	0.0561
2784	0.05245
2785	0.08938
2786	0.02888
2787	0.01924
2788	0.005316
2789	0.02193
2790	0.006576
2791	0.04728
2792	0.08963
2793	0.04586
2794	0.05865
2795	0.4419
2796	0.03925
2797	0.01402
2798	0.002295
2799	0.02629
2800	0.006494
2801	0.01017
2802	0.01194
2803	0.01817
2804	0.01662
2805	0.06317
2806	0.01176
2807	0.005446
2808	0.07263
2809	0.01464
2810	0.02916
2811	0.03136
2812	0.03623
2813	0.06854
2814	0.0483
2815	0.0155
2816	0.007295
2817	0.003506
2818	0.5541
2819	0.01026
2820	0.003375
2821	0.06347
2822	0.00126
2823	0.002742
2824	0.00584
2825	0.01606
2826	0.03205
2827	0.04875
2828	0.007165
2829	0.6796
2830	0.04608
2831	0.006691
2832	0.02774
2833	0.3444
2834	0.01347
2835	0.01557
2836	0.01236
2837	0.007489
2838	0.01023
2839	0.00645
2840	0.3377
2841	0.00185
2842	0.08728
2843	0.03369
2844	0.02524
2845	0.02185
2846	0.1031
2847	0.09211
2848	0.1657
2849	0.007969
2850	0.0269
2851	0.02345
2852	0.01462
2853	0.002262
2854	0.02869
2855	0.005428
2856	0.0068
2857	0.004193
2858	0.01455
2859	0.006548
2860	0.02933
2861	0.003051
2862	0.007678
2863	0.007396
2864	0.005613
2865	0.03713
2866	0.01075
2867	0.006542
2868	0.01327
2869	0.01183
2870	0.001079
2871	0.09125
2872	0.01166
2873	0.01011
2874	6.252E-4
2875	0.6037
2876	0.2838
2877	0.0724
2878	0.01165
2879	0.004597
2880	0.001559
2881	0.1761
2882	0.002125
2883	0.01453
2884	0.01109
2885	0.00155
2886	0.02398
2887	0.006298
2888	0.0348
2889	0.1835
2890	0.00174
2891	0.01893
2892	0.001912
2893	0.00724
2894	0.4583
2895	0.0391
2896	0.0169
2897	0.001742
2898	0.004148
2899	0.1001
2900	0.02523
2901	0.1556
2902	0.05766
2903	0.1703
2904	0.01719
2905	0.05522
2906	0.1318
2907	0.02657
2908	0.05993
2909	0.06197
2910	0.04987
2911	0.005236
2912	0.02878
2913	0.01966
2914	0.006015
2915	0.02476
2916	0.111
2917	0.02542
2918	0.02972
2919	0.004783
2920	0.01599
2921	0.00688
2922	0.01826
2923	0.2018
2924	0.01492
2925	0.09759
2926	0.02996
2927	0.08468
2928	0.009233
2929	0.09028
2930	0.05338
2931	0.02478
2932	0.01612
2933	0.1328
2934	0.006127
2935	0.01175
2936	0.01369
2937	0.536
2938	0.05138
2939	6.627E-4
2940	0.005814
2941	0.05027
2942	0.2143
2943	0.03761
2944	7.804E-4
2945	0.003237
2946	0.02081
2947	0.01256
2948	1.917E-5
2949	0.01244
2950	0.001334
2951	2.805E-4
2952	0.04169
2953	0.006796
2954	0.02171
2955	0.01595
2956	0.2574
2957	0.7252
2958	0.09068
2959	0.06426
2960	0.005492
2961	0.0287
2962	0.01789
2963	0.02344
2964	0.01434
2965	6.781E-4
2966	0.7004
2967	0.001683
2968	0.002163
2969	0.3647
2970	0.09141
2971	3.555E-4
2972	0.8283
2973	0.01386
2974	0.001795
2975	0.001358
2976	2.874E-4
2977	0.01443
2978	0.2182
2979	0.005739
2980	1.094E-4
2981	0.004562
2982	0.1785
2983	0.001093
2984	0.00294
2985	0.002214
2986	2.79E-5
2987	0.007496
2988	0.003796
2989	0.04735
2990	0.01129
2991	0.3601
2992	0.1075
2993	0.003369
2994	0.003564
2995	7.063E-5
2996	0.2478
2997	0.0233
2998	0.005997
2999	0.6521
[truncated: 8,001 more rows]
