# Supplementary material for: Hybrid sample size calculations for cluster randomised trials using assurance
Source: Clin Trials. 2025 Feb 11;22(5):517–26. doi: 10.1177/17407745241312635 (PMC12476461; doi:10.1177/17407745241312635)
Supplement: sj-txt-8-ctj-10.1177_17407745241312635 – Supplemental material for Hybrid sample size calculations for cluster randomised trials using assurance [file sj-txt-8-ctj-10.1177_17407745241312635.txt]

1000	0.0204
1001	0.008115
1002	0.01268
1003	0.06204
1004	1.416E-4
1005	4.125E-7
1006	0.04618
1007	0.002325
1008	0.03111
1009	0.05531
1010	0.01276
1011	0.007919
1012	0.05561
1013	0.002323
1014	0.01294
1015	0.00202
1016	0.05508
1017	0.02745
1018	0.009829
1019	0.007451
1020	0.002614
1021	0.009926
1022	0.1458
1023	0.14
1024	0.1347
1025	0.06219
1026	0.5405
1027	0.08428
1028	0.005801
1029	3.962E-4
1030	0.009813
1031	0.01048
1032	0.05283
1033	0.0373
1034	0.001749
1035	0.01075
1036	0.003667
1037	0.02928
1038	0.002914
1039	0.9665
1040	0.002109
1041	0.05447
1042	9.22E-6
1043	4.437E-5
1044	1.884E-4
1045	0.02521
1046	0.5563
1047	0.6197
1048	4.814E-4
1049	5.423E-4
1050	0.006945
1051	1.157E-5
1052	0.004413
1053	0.01782
1054	0.03447
1055	1.994E-6
1056	7.116E-6
1057	2.582E-5
1058	0.0384
1059	8.107E-6
1060	0.9345
1061	0.01091
1062	4.555E-4
1063	0.06271
1064	0.002403
1065	0.05841
1066	0.04997
1067	0.1767
1068	0.005396
1069	0.009273
1070	2.235E-4
1071	0.1222
1072	0.00528
1073	0.00713
1074	0.1182
1075	0.001217
1076	1.335E-4
1077	0.00574
1078	0.9806
1079	0.003048
1080	0.001369
1081	0.1607
1082	0.07868
1083	7.569E-4
1084	0.01152
1085	9.575E-4
1086	0.2613
1087	0.04912
1088	0.001644
1089	0.00309
1090	0.04231
1091	2.786E-4
1092	0.05655
1093	3.117E-4
1094	0.0427
1095	0.01956
1096	0.001624
1097	9.571E-4
1098	1.315E-4
1099	0.00736
1100	0.01078
1101	0.01052
1102	0.02818
1103	0.0285
1104	0.004628
1105	6.25E-4
1106	9.566E-6
1107	0.005502
1108	0.6889
1109	0.02637
1110	0.2345
1111	0.007064
1112	0.0185
1113	0.002861
1114	0.01862
1115	1.84E-4
1116	0.007057
1117	0.02297
1118	0.03618
1119	0.4803
1120	0.06496
1121	0.01842
1122	0.08973
1123	0.02047
1124	0.02635
1125	0.08062
1126	0.2343
1127	0.07592
1128	0.01109
1129	0.08541
1130	0.04656
1131	0.0549
1132	0.003755
1133	0.0526
1134	0.007379
1135	0.02394
1136	0.0396
1137	4.725E-4
1138	0.02283
1139	0.02356
1140	0.01532
1141	0.025
1142	0.01346
1143	0.1224
1144	0.3612
1145	0.02256
1146	0.01011
1147	0.03211
1148	0.008629
1149	0.04454
1150	0.03553
1151	0.01936
1152	0.0249
1153	0.01849
1154	0.01784
1155	0.008378
1156	0.02732
1157	0.03963
1158	0.02281
1159	0.06179
1160	0.01626
1161	0.01522
1162	0.02069
1163	0.0273
1164	0.08464
1165	0.01807
1166	0.01654
1167	0.01809
1168	0.1566
1169	0.06471
1170	0.1324
1171	0.001355
1172	0.02807
1173	0.08315
1174	0.01502
1175	8.346E-4
1176	0.2053
1177	0.03846
1178	0.03383
1179	0.002258
1180	0.01106
1181	0.1256
1182	0.03435
1183	0.0245
1184	0.002244
1185	0.008079
1186	0.5728
1187	0.2203
1188	0.5928
1189	0.6768
1190	0.03607
1191	0.02887
1192	0.05165
1193	0.02997
1194	0.01875
1195	0.03022
1196	0.001417
1197	0.09836
1198	0.01469
1199	0.004389
1200	0.1845
1201	0.02196
1202	0.02302
1203	0.004031
1204	0.02562
1205	0.03609
1206	0.07148
1207	0.01873
1208	0.03771
1209	0.06549
1210	0.03701
1211	0.04731
1212	0.01649
1213	0.002276
1214	0.3213
1215	0.07021
1216	0.08492
1217	0.04573
1218	0.01366
1219	0.02502
1220	0.06264
1221	0.7476
1222	0.3311
1223	0.04005
1224	0.01748
1225	0.01827
1226	0.01111
1227	0.08006
1228	0.02098
1229	0.03057
1230	0.05843
1231	0.04384
1232	0.02291
1233	0.01816
1234	0.01359
1235	0.04388
1236	0.4072
1237	0.5579
1238	0.03518
1239	0.003419
1240	0.3257
1241	0.0193
1242	0.01065
1243	0.03424
1244	0.04031
1245	0.06818
1246	0.05588
1247	0.0194
1248	0.06206
1249	0.0221
1250	0.08846
1251	0.03378
1252	0.08245
1253	0.07878
1254	0.008655
1255	0.0243
1256	0.03367
1257	0.02124
1258	0.1013
1259	0.3721
1260	0.08265
1261	0.1086
1262	0.09474
1263	0.03355
1264	0.001415
1265	0.03212
1266	0.02013
1267	0.1097
1268	0.03383
1269	5.16E-4
1270	0.007362
1271	0.1524
1272	0.03133
1273	0.02108
1274	0.004444
1275	0.03772
1276	5.946E-4
1277	0.0212
1278	7.974E-6
1279	7.117E-4
1280	0.005059
1281	0.2177
1282	0.03079
1283	0.004569
1284	0.001371
1285	0.007802
1286	0.02082
1287	0.0105
1288	0.007462
1289	0.1226
1290	0.009389
1291	0.01114
1292	0.8527
1293	2.446E-4
1294	0.01307
1295	0.01049
1296	0.02827
1297	0.1775
1298	0.1076
1299	0.01809
1300	0.01238
1301	0.1241
1302	0.01239
1303	0.4984
1304	0.02376
1305	0.01693
1306	0.006748
1307	0.002508
1308	0.0023
1309	0.1109
1310	0.02142
1311	0.006532
1312	0.06035
1313	0.6324
1314	0.0272
1315	0.02132
1316	0.005541
1317	0.3372
1318	0.1273
1319	0.02048
1320	0.608
1321	0.01421
1322	0.002079
1323	0.05593
1324	0.002944
1325	0.0689
1326	0.04389
1327	0.04855
1328	0.02929
1329	0.006892
1330	0.02485
1331	0.009644
1332	0.01193
1333	0.1527
1334	0.1051
1335	0.00889
1336	0.01575
1337	0.04478
1338	0.04202
1339	0.009069
1340	0.04311
1341	0.01967
1342	0.004145
1343	0.01148
1344	0.03734
1345	0.02097
1346	0.03944
1347	0.04239
1348	0.04721
1349	0.07339
1350	0.06164
1351	0.04027
1352	0.07702
1353	0.01828
1354	0.08143
1355	0.06444
1356	0.1145
1357	0.07244
1358	0.03061
1359	0.03821
1360	0.0795
1361	0.02483
1362	0.09326
1363	0.1813
1364	0.08242
1365	0.008104
1366	0.04679
1367	0.02486
1368	0.007811
1369	0.02719
1370	0.007183
1371	0.03383
1372	0.01555
1373	0.4164
1374	0.04578
1375	0.05542
1376	0.03073
1377	0.07444
1378	0.01274
1379	0.169
1380	0.05747
1381	0.04702
1382	0.007382
1383	0.0179
1384	0.07995
1385	0.001018
1386	0.0111
1387	0.01102
1388	0.03784
1389	0.0763
1390	0.1117
1391	0.01549
1392	0.01934
1393	0.01406
1394	0.01834
1395	0.2322
1396	0.009748
1397	0.0136
1398	0.0193
1399	0.03842
1400	0.04256
1401	0.04492
1402	0.03923
1403	0.07122
1404	0.01852
1405	0.02946
1406	0.0455
1407	0.005334
1408	0.03124
1409	0.01091
1410	0.002459
1411	0.1341
1412	0.3699
1413	0.01121
1414	0.1595
1415	0.06225
1416	0.6275
1417	0.001487
1418	0.1236
1419	0.005277
1420	0.009342
1421	0.1478
1422	0.002793
1423	0.008801
1424	0.006621
1425	0.02207
1426	0.244
1427	0.008615
1428	0.06086
1429	0.003932
1430	0.1265
1431	0.001021
1432	0.001268
1433	0.003029
1434	0.006678
1435	0.02003
1436	0.05018
1437	0.007566
1438	0.4429
1439	0.0418
1440	0.336
1441	0.1858
1442	0.9917
1443	0.001758
1444	0.002277
1445	0.002584
1446	0.004051
1447	0.02458
1448	1.264E-5
1449	0.01846
1450	0.006997
1451	0.01841
1452	9.959E-4
1453	2.95E-5
1454	0.02639
1455	0.08297
1456	0.3498
1457	1.728E-4
1458	0.009499
1459	5.037E-4
1460	0.001658
1461	1.224E-4
1462	9.754E-4
1463	0.08735
1464	2.644E-4
1465	0.06138
1466	1.036E-7
1467	0.1809
1468	0.00357
1469	0.001758
1470	1.406E-6
1471	0.01462
1472	0.09868
1473	1.626E-6
1474	0.02622
1475	1.447E-5
1476	9.278E-5
1477	4.643E-4
1478	1.409E-4
1479	0.02023
1480	0.1666
1481	3.484E-5
1482	0.9916
1483	4.129E-5
1484	9.378E-5
1485	0.003184
1486	1.633E-4
1487	2.68E-5
1488	0.007974
1489	2.013E-5
1490	0.1677
1491	0.08512
1492	0.00295
1493	0.02476
1494	0.4133
1495	7.913E-4
1496	0.02586
1497	7.459E-5
1498	3.988E-4
1499	0.006052
1500	7.819E-4
1501	0.3193
1502	8.909E-4
1503	4.927E-4
1504	5.505E-6
1505	0.05944
1506	0.003065
1507	1.491E-9
1508	3.216E-5
1509	0.002047
1510	2.549E-6
1511	1.09E-5
1512	0.02586
1513	0.01801
1514	8.172E-5
1515	5.515E-4
1516	7.512E-4
1517	0.6627
1518	1.775E-6
1519	0.002005
1520	1.773E-4
1521	0.2041
1522	1.295E-4
1523	0.003375
1524	3.316E-8
1525	5.659E-4
1526	1.023E-4
1527	2.576E-9
1528	0.57
1529	7.601E-4
1530	0.006147
1531	4.728E-7
1532	3.014E-4
1533	1.121E-5
1534	5.866E-6
1535	1.303E-4
1536	4.44E-11
1537	0.1119
1538	0.305
1539	1.204E-5
1540	5.354E-6
1541	0.001245
1542	4.815E-4
1543	0.002106
1544	0.00341
1545	6.451E-4
1546	2.252E-6
1547	8.371E-4
1548	1.906E-7
1549	0.006479
1550	8.15E-4
1551	2.037E-8
1552	2.431E-5
1553	3.232E-4
1554	9.828E-5
1555	0.05376
1556	0.004027
1557	0.003517
1558	0.002614
1559	0.04223
1560	0.009649
1561	0.01173
1562	2.877E-5
1563	6.339E-4
1564	0.05707
1565	0.005156
1566	0.008676
1567	0.933
1568	1.151E-4
1569	2.036E-7
1570	4.897E-4
1571	1.583E-4
1572	0.002436
1573	0.0594
1574	0.04748
1575	0.001176
1576	4.896E-4
1577	0.02492
1578	2.905E-7
1579	0.6193
1580	0.003322
1581	2.755E-5
1582	0.003003
1583	4.791E-4
1584	2.597E-4
1585	6.069E-5
1586	0.002369
1587	0.001506
1588	6.632E-6
1589	0.001945
1590	5.954E-6
1591	3.05E-4
1592	6.29E-5
1593	4.336E-4
1594	0.02593
1595	0.001201
1596	7.037E-5
1597	0.002104
1598	0.1092
1599	6.465E-6
1600	0.003039
1601	0.2437
1602	3.55E-5
1603	0.9991
1604	0.001154
1605	0.8649
1606	3.223E-4
1607	0.996
1608	0.006057
1609	0.6662
1610	0.6034
1611	0.01427
1612	0.04384
1613	5.031E-7
1614	0.001551
1615	0.004439
1616	1.031E-5
1617	2.373E-5
1618	0.003418
1619	0.07538
1620	0.01825
1621	1.59E-4
1622	5.711E-5
1623	9.092E-4
1624	0.1207
1625	0.03166
1626	0.0429
1627	0.02974
1628	5.038E-5
1629	3.069E-4
1630	0.007801
1631	0.003829
1632	0.007173
1633	2.199E-7
1634	6.77E-6
1635	0.615
1636	0.008894
1637	0.4754
1638	0.06529
1639	4.73E-5
1640	0.003399
1641	0.01226
1642	0.1313
1643	0.002341
1644	0.021
1645	0.02583
1646	0.01955
1647	3.367E-4
1648	1.803E-4
1649	0.0165
1650	0.004708
1651	0.04165
1652	8.433E-5
1653	3.885E-5
1654	1.325E-5
1655	0.001861
1656	0.09073
1657	2.187E-6
1658	5.891E-5
1659	0.02077
1660	6.14E-5
1661	3.207E-4
1662	0.003326
1663	0.001606
1664	0.001256
1665	0.008508
1666	1.682E-4
1667	4.734E-4
1668	9.03E-5
1669	7.407E-5
1670	0.001649
1671	7.261E-6
1672	0.001514
1673	8.429E-4
1674	3.159E-4
1675	0.003535
1676	2.355E-4
1677	4.185E-4
1678	0.134
1679	2.708E-6
1680	0.1898
1681	7.805E-6
1682	0.7132
1683	0.08443
1684	0.1449
1685	0.2086
1686	4.296E-6
1687	2.146E-4
1688	0.03959
1689	3.116E-6
1690	0.001008
1691	0.005793
1692	0.001062
1693	1.511E-7
1694	1.301E-4
1695	0.009116
1696	0.002912
1697	2.046E-4
1698	0.321
1699	1.555E-5
1700	0.02793
1701	0.2296
1702	0.02052
1703	0.0801
1704	1.91E-4
1705	0.2207
1706	0.001218
1707	0.01025
1708	0.9861
1709	0.00422
1710	0.01114
1711	4.424E-4
1712	6.742E-6
1713	0.001115
1714	8.313E-7
1715	4.142E-6
1716	5.629E-4
1717	4.01E-4
1718	0.499
1719	6.284E-8
1720	8.883E-7
1721	2.35E-4
1722	5.86E-5
1723	3.692E-6
1724	0.001502
1725	0.001103
1726	7.124E-5
1727	2.886E-4
1728	3.813E-5
1729	6.869E-5
1730	0.1263
1731	9.901E-7
1732	9.994E-5
1733	1.151E-11
1734	3.561E-4
1735	2.059E-6
1736	8.449E-5
1737	4.063E-5
1738	0.02777
1739	2.993E-7
1740	0.3126
1741	2.536E-4
1742	0.001638
1743	3.254E-4
1744	4.771E-4
1745	6.413E-5
1746	0.004809
1747	5.094E-4
1748	2.965E-10
1749	0.00728
1750	1.983E-4
1751	8.001E-7
1752	4.073E-4
1753	6.028E-5
1754	5.539E-7
1755	0.9679
1756	0.002488
1757	7.423E-4
1758	0.03775
1759	0.004929
1760	0.003926
1761	1.778E-6
1762	0.002002
1763	2.869E-8
1764	0.001387
1765	0.009166
1766	2.957E-5
1767	0.002028
1768	9.877E-5
1769	1.564E-4
1770	2.882E-6
1771	0.01033
1772	0.1064
1773	4.291E-5
1774	0.006077
1775	5.711E-6
1776	1.798E-5
1777	1.577E-4
1778	0.6726
1779	5.577E-6
1780	9.69E-5
1781	1.059E-9
1782	0.05755
1783	0.01412
1784	1.653E-7
1785	3.258E-4
1786	4.947E-5
1787	7.743E-4
1788	0.06162
1789	1.113E-6
1790	4.164E-5
1791	0.118
1792	0.003969
1793	3.612E-6
1794	4.772E-4
1795	4.849E-4
1796	0.002898
1797	6.557E-6
1798	0.002461
1799	0.1333
1800	0.5432
1801	0.003549
1802	0.01122
1803	0.005011
1804	0.004387
1805	4.02E-4
1806	7.78E-7
1807	9.948E-6
1808	2.078E-5
1809	0.1102
1810	0.003851
1811	3.888E-4
1812	0.007842
1813	2.473E-4
1814	0.2224
1815	9.242E-5
1816	0.003575
1817	0.004678
1818	0.001802
1819	3.915E-4
1820	0.08748
1821	0.001082
1822	1.789E-4
1823	6.956E-5
1824	0.2571
1825	6.645E-7
1826	0.06201
1827	0.8832
1828	2.699E-4
1829	1.218E-6
1830	0.0247
1831	0.003328
1832	7.041E-5
1833	0.1018
1834	0.03971
1835	0.007681
1836	0.06799
1837	0.7836
1838	0.06013
1839	0.1825
1840	0.005267
1841	0.02305
1842	0.007715
1843	8.732E-4
1844	0.008849
1845	0.08515
1846	0.02809
1847	0.905
1848	0.02878
1849	0.1549
1850	0.09825
1851	0.008336
1852	2.643E-4
1853	0.007509
1854	0.02527
1855	0.05495
1856	0.09264
1857	0.006382
1858	0.004918
1859	0.008253
1860	0.001656
1861	6.656E-4
1862	0.02175
1863	1.35E-4
1864	0.006188
1865	0.0151
1866	0.01366
1867	7.285E-4
1868	8.398E-5
1869	0.2001
1870	0.003276
1871	0.02621
1872	0.02684
1873	0.03366
1874	0.2278
1875	0.01097
1876	0.03316
1877	0.008417
1878	0.001512
1879	0.002087
1880	0.004005
1881	0.02294
1882	0.07731
1883	0.03427
1884	0.04523
1885	0.008036
1886	0.04034
1887	0.09155
1888	8.519E-7
1889	0.5372
1890	1.273E-4
1891	0.03112
1892	0.05378
1893	0.08022
1894	0.04466
1895	0.01563
1896	0.009214
1897	0.03792
1898	0.1354
1899	0.04527
1900	0.01291
1901	0.02167
1902	0.2338
1903	0.9677
1904	0.1152
1905	3.651E-4
1906	1.323E-4
1907	0.168
1908	0.007179
1909	0.05972
1910	0.007339
1911	0.002448
1912	0.04955
1913	0.03264
1914	0.01171
1915	0.01059
1916	0.05114
1917	0.007247
1918	4.998E-4
1919	0.09787
1920	2.9E-4
1921	0.02943
1922	0.3
1923	0.02325
1924	0.3204
1925	0.006531
1926	0.0868
1927	0.04354
1928	0.9224
1929	0.03657
1930	0.09793
1931	0.02693
1932	0.008017
1933	1.956E-10
1934	0.9929
1935	0.1018
1936	0.004834
1937	0.01249
1938	0.00189
1939	0.0341
1940	8.525E-5
1941	8.544E-7
1942	1.181E-5
1943	0.002557
1944	0.008649
1945	0.211
1946	0.02068
1947	0.01919
1948	0.5656
1949	0.001924
1950	0.002484
1951	1.221E-4
1952	0.8083
1953	1.963E-5
1954	0.01646
1955	2.723E-4
1956	2.256E-4
1957	0.001405
1958	0.1328
1959	0.006357
1960	0.009442
1961	0.07341
1962	0.002628
1963	0.01239
1964	0.1462
1965	0.01207
1966	0.01655
1967	0.02335
1968	0.01417
1969	0.01425
1970	0.06861
1971	0.004544
1972	0.01697
1973	0.01313
1974	0.01796
1975	0.01792
1976	0.003896
1977	0.01159
1978	0.02023
1979	0.02396
1980	0.0112
1981	0.004281
1982	0.01749
1983	0.101
1984	0.1155
1985	0.009848
1986	0.006648
1987	0.03804
1988	0.02345
1989	0.6402
1990	0.2959
1991	0.004248
1992	0.01124
1993	0.01693
1994	0.01206
1995	0.05622
1996	0.08551
1997	0.03329
1998	0.01999
1999	0.02276
2000	0.02342
2001	0.04301
2002	0.07739
2003	0.003858
2004	0.06247
2005	0.01014
2006	0.03322
2007	0.01274
2008	0.05052
2009	0.02894
2010	0.01028
2011	0.01449
2012	0.001409
2013	0.02586
2014	0.04877
2015	0.007164
2016	2.217E-5
2017	0.0144
2018	0.01521
2019	7.018E-4
2020	0.08714
2021	0.02495
2022	0.3844
2023	0.05517
2024	0.001736
2025	0.481
2026	0.2428
2027	0.004613
2028	0.00381
2029	0.00894
2030	0.00499
2031	0.006072
2032	0.001784
2033	0.3769
2034	0.04115
2035	4.016E-7
2036	6.673E-9
2037	2.149E-4
2038	1.046E-5
2039	0.002553
2040	0.01759
2041	0.05563
2042	0.02945
2043	0.367
2044	8.721E-4
2045	0.1743
2046	0.04375
2047	0.004592
2048	0.007853
2049	4.361E-4
2050	9.405E-5
2051	4.421E-4
2052	0.003997
2053	6.475E-4
2054	0.007314
2055	0.01713
2056	0.001052
2057	0.003788
2058	0.8972
2059	0.3718
2060	0.7307
2061	9.25E-4
2062	0.001471
2063	0.002311
2064	3.258E-5
2065	4.066E-4
2066	0.001623
2067	7.527E-5
2068	1.73E-4
2069	0.2693
2070	7.241E-5
2071	0.4704
2072	0.001108
2073	0.07671
2074	0.114
2075	0.4509
2076	0.2122
2077	0.7193
2078	0.4511
2079	0.04921
2080	0.01293
2081	0.02624
2082	0.0138
2083	0.002949
2084	0.008037
2085	0.01685
2086	0.1058
2087	0.004473
2088	0.006828
2089	0.001949
2090	0.00873
2091	0.2993
2092	0.02026
2093	0.01237
2094	0.01276
2095	0.00246
2096	0.02231
2097	0.02541
2098	0.0155
2099	0.1366
2100	2.483E-4
2101	0.001779
2102	0.7918
2103	0.01098
2104	0.2972
2105	0.06349
2106	2.084E-5
2107	0.361
2108	0.00843
2109	0.2063
2110	0.001647
2111	0.00195
2112	0.6618
2113	0.00301
2114	0.03112
2115	0.03344
2116	0.009722
2117	0.03895
2118	0.00796
2119	0.02608
2120	0.007538
2121	0.03027
2122	0.02182
2123	0.03231
2124	0.03874
2125	0.02048
2126	0.02681
2127	0.00694
2128	0.001301
2129	0.07155
2130	0.007993
2131	0.008688
2132	0.09576
2133	0.1098
2134	0.001078
2135	0.1009
2136	0.003168
2137	0.003432
2138	0.4078
2139	0.00435
2140	0.002269
2141	0.1304
2142	8.407E-4
2143	4.117E-4
2144	0.06047
2145	0.0336
2146	0.007579
2147	0.01915
2148	0.007938
2149	0.001206
2150	0.01492
2151	1.113E-4
2152	6.98E-4
2153	0.8631
2154	0.04517
2155	0.009104
2156	0.01617
2157	0.2119
2158	0.001426
2159	0.06441
2160	0.6488
2161	4.318E-5
2162	0.0187
2163	0.004129
2164	6.111E-5
2165	0.1411
2166	0.1754
2167	0.03522
2168	0.04105
2169	0.0513
2170	0.00695
2171	0.01554
2172	0.001888
2173	0.009226
2174	0.006064
2175	0.01685
2176	0.09722
2177	7.274E-4
2178	0.02611
2179	0.003479
2180	0.003425
2181	0.03137
2182	5.065E-6
2183	0.004325
2184	1.957E-6
2185	0.01395
2186	2.544E-4
2187	3.007E-4
2188	0.001593
2189	0.05067
2190	0.003654
2191	0.1692
2192	0.006265
2193	0.01074
2194	0.04805
2195	0.013
2196	9.85E-4
2197	0.03907
2198	4.933E-5
2199	0.00769
2200	0.05954
2201	0.02852
2202	0.1404
2203	1.24E-5
2204	0.02408
2205	0.4799
2206	0.2526
2207	0.03497
2208	0.03436
2209	0.1125
2210	0.03537
2211	0.004421
2212	0.04124
2213	0.06908
2214	0.005607
2215	0.02004
2216	0.047
2217	0.02724
2218	0.0318
2219	0.02464
2220	0.0296
2221	0.02905
2222	0.03919
2223	0.004987
2224	0.001979
2225	0.009773
2226	0.1954
2227	0.03387
2228	0.002842
2229	0.002354
2230	0.01854
2231	4.434E-4
2232	0.157
2233	0.0949
2234	0.02809
2235	0.2526
2236	0.005613
2237	0.1973
2238	0.9911
2239	7.424E-5
2240	2.287E-4
2241	2.654E-4
2242	0.1762
2243	0.08656
2244	0.9226
2245	0.01501
2246	0.9967
2247	0.6965
2248	0.001189
2249	0.01895
2250	0.05261
2251	0.01059
2252	0.06653
2253	0.03277
2254	0.0532
2255	0.007431
2256	0.01604
2257	0.02656
2258	0.01145
2259	0.08978
2260	0.03456
2261	0.04432
2262	0.01388
2263	0.03444
2264	0.0446
2265	0.006881
2266	0.01126
2267	0.05429
2268	0.04187
2269	0.02361
2270	0.1232
2271	0.04946
2272	0.06528
2273	0.82
2274	0.1943
2275	0.07702
2276	0.04859
2277	0.01018
2278	0.007099
2279	0.00788
2280	0.01283
2281	0.01426
2282	0.0137
2283	0.03958
2284	0.01511
2285	0.01105
2286	0.01312
2287	0.03012
2288	0.02797
2289	0.07327
2290	0.011
2291	0.01865
2292	0.003816
2293	0.07371
2294	0.2536
2295	0.1423
2296	0.01109
2297	0.1605
2298	0.04373
2299	0.01026
2300	0.3343
2301	0.02069
2302	0.0132
2303	0.05729
2304	0.008676
2305	0.2949
2306	0.05039
2307	0.3362
2308	0.282
2309	0.0146
2310	0.001135
2311	0.00804
2312	0.003488
2313	0.05119
2314	0.01508
2315	0.01456
2316	0.01417
2317	0.1007
2318	1.06E-4
2319	0.04442
2320	0.02068
2321	0.0894
2322	0.3252
2323	1.809E-5
2324	0.01051
2325	0.2351
2326	0.01593
2327	0.138
2328	9.113E-4
2329	0.01924
2330	0.001823
2331	0.01341
2332	3.477E-4
2333	0.001147
2334	0.008137
2335	0.006463
2336	1.25E-4
2337	0.07485
2338	0.9816
2339	0.001534
2340	0.03013
2341	0.001949
2342	0.01551
2343	0.01892
2344	0.02303
2345	0.002084
2346	6.096E-4
2347	4.642E-4
2348	0.6708
2349	0.006789
2350	0.9003
2351	0.29
2352	3.255E-5
2353	0.003795
2354	7.762E-5
2355	0.3236
2356	0.1002
2357	0.1072
2358	0.002895
2359	0.03253
2360	0.05948
2361	0.07259
2362	0.2708
2363	0.7856
2364	0.224
2365	0.005412
2366	0.01233
2367	0.09461
2368	0.03259
2369	0.2177
2370	3.266E-6
2371	5.76E-5
2372	0.00547
2373	0.588
2374	0.02385
2375	0.03299
2376	0.0349
2377	0.1254
2378	0.2335
2379	0.1301
2380	0.1298
2381	0.4856
2382	0.08341
2383	0.01113
2384	0.06334
2385	0.0297
2386	0.01694
2387	0.05399
2388	0.01739
2389	0.1375
2390	0.06362
2391	0.2241
2392	0.009406
2393	0.001625
2394	0.08527
2395	0.1436
2396	0.03153
2397	0.005525
2398	0.003952
2399	0.003988
2400	0.01591
2401	0.01096
2402	0.06919
2403	0.01315
2404	0.005021
2405	0.02068
2406	0.3005
2407	0.00167
2408	0.001849
2409	3.787E-4
2410	0.4615
2411	0.008482
2412	0.08263
2413	0.0108
2414	0.01289
2415	9.433E-4
2416	0.04619
2417	0.008514
2418	0.011
2419	0.05298
2420	0.005564
2421	0.02795
2422	0.009774
2423	0.02239
2424	0.009758
2425	0.003225
2426	0.6604
2427	1.572E-4
2428	9.917E-4
2429	8.952E-5
2430	0.5813
2431	0.2327
2432	1.294E-4
2433	0.002834
2434	0.3681
2435	0.07717
2436	0.0178
2437	0.0213
2438	0.02853
2439	0.09085
2440	0.002329
2441	8.526E-4
2442	1.375E-4
2443	0.009397
2444	0.07369
2445	0.0234
2446	0.001104
2447	0.002032
2448	0.005669
2449	0.01498
2450	0.02949
2451	0.05465
2452	0.06809
2453	0.02407
2454	0.05531
2455	0.06179
2456	0.04925
2457	0.04982
2458	0.02119
2459	0.01298
2460	0.3059
2461	4.537E-5
2462	0.5982
2463	0.2898
2464	0.6365
2465	0.08214
2466	0.03905
2467	0.1293
2468	0.005046
2469	0.06135
2470	0.00548
2471	0.006059
2472	0.00908
2473	0.001569
2474	0.005124
2475	0.01263
2476	0.04672
2477	0.02388
2478	0.03925
2479	0.2139
2480	3.435E-4
2481	0.01585
2482	0.005796
2483	0.01094
2484	0.2815
2485	0.1349
2486	0.01381
2487	0.004309
2488	0.03133
2489	0.07218
2490	0.003379
2491	0.3106
2492	0.01465
2493	0.03377
2494	0.09897
2495	0.03192
2496	3.097E-4
2497	6.134E-4
2498	0.02463
2499	0.005124
2500	0.01212
2501	0.004721
2502	0.003785
2503	0.001981
2504	0.07668
2505	0.02034
2506	1.594E-4
2507	0.3095
2508	5.397E-4
2509	0.001113
2510	0.2002
2511	0.004884
2512	1.066E-4
2513	0.1293
2514	0.001133
2515	0.2479
2516	0.0528
2517	0.05086
2518	0.6326
2519	0.01264
2520	0.0286
2521	0.01875
2522	0.01998
2523	0.1064
2524	0.02185
2525	0.0193
2526	0.02538
2527	0.009658
2528	0.03527
2529	0.04138
2530	0.04101
2531	0.001864
2532	0.1536
2533	0.002881
2534	0.02892
2535	0.01706
2536	0.0415
2537	0.002975
2538	0.0239
2539	0.1265
2540	0.009948
2541	0.0729
2542	0.02075
2543	0.01707
2544	0.008216
2545	0.001113
2546	0.00742
2547	0.07697
2548	0.08088
2549	0.1437
2550	0.02597
2551	0.01046
2552	0.007511
2553	0.2286
2554	0.1759
2555	0.003322
2556	0.008927
2557	0.004735
2558	0.02468
2559	0.02101
2560	0.03097
2561	0.08954
2562	0.004207
2563	0.2422
2564	1.376E-4
2565	0.02653
2566	2.921E-4
2567	0.05992
2568	0.04182
2569	0.04147
2570	0.1788
2571	0.09932
2572	0.02064
2573	0.2479
2574	0.1613
2575	0.2303
2576	0.01696
2577	0.005151
2578	0.09556
2579	0.08075
2580	3.359E-5
2581	0.05101
2582	0.04797
2583	0.03609
2584	0.02419
2585	0.03331
2586	0.03621
2587	0.02455
2588	0.02423
2589	0.06001
2590	0.03286
2591	0.2246
2592	0.03779
2593	0.04019
2594	0.02186
2595	0.002381
2596	0.1393
2597	0.07268
2598	0.006014
2599	0.02853
2600	0.1295
2601	0.01774
2602	0.0686
2603	0.03733
2604	0.02279
2605	0.0483
2606	0.03347
2607	0.009467
2608	0.005379
2609	0.01351
2610	0.02049
2611	0.002618
2612	0.01097
2613	0.008771
2614	0.006586
2615	0.01478
2616	0.01744
2617	0.1282
2618	0.06463
2619	0.01462
2620	0.006176
2621	0.03498
2622	0.01237
2623	0.003848
2624	0.02989
2625	0.05014
2626	0.01656
2627	0.001228
2628	0.007876
2629	0.003336
2630	0.005029
2631	0.006173
2632	0.03295
2633	0.03052
2634	0.01164
2635	0.02758
2636	0.008683
2637	0.02864
2638	0.1308
2639	0.01353
2640	0.01212
2641	0.02337
2642	0.0203
2643	0.01536
2644	0.02826
2645	0.009119
2646	0.03828
2647	0.02136
2648	0.02431
2649	0.0414
2650	0.01187
2651	0.01538
2652	0.00397
2653	0.01264
2654	0.01679
2655	0.006442
2656	0.04403
2657	0.00558
2658	0.006951
2659	0.02353
2660	0.1018
2661	0.01352
2662	0.001548
2663	0.2863
2664	0.04977
2665	0.09949
2666	0.03536
2667	0.031
2668	0.03855
2669	0.07852
2670	0.05576
2671	0.03679
2672	0.0942
2673	0.07287
2674	0.03864
2675	0.03832
2676	0.04454
2677	0.105
2678	0.001064
2679	0.5168
2680	0.3037
2681	0.03145
2682	0.1896
2683	0.06378
2684	0.08536
2685	0.02517
2686	0.02286
2687	0.0211
2688	0.04303
2689	0.027
2690	0.008161
2691	0.0447
2692	0.01691
2693	0.003164
2694	0.05901
2695	0.0167
2696	0.005834
2697	0.7782
2698	0.005731
2699	0.01172
2700	0.05765
2701	0.02647
2702	0.005474
2703	0.002471
2704	0.04601
2705	0.1065
2706	0.003864
2707	0.5231
2708	0.002521
2709	7.452E-5
2710	0.447
2711	0.1614
2712	0.3371
2713	5.541E-4
2714	0.01789
2715	0.01503
2716	0.06527
2717	0.002472
2718	2.302E-4
2719	0.005998
2720	0.01732
2721	0.7799
2722	0.002047
2723	0.001052
2724	5.691E-5
2725	0.003603
2726	0.01936
2727	0.04174
2728	0.01796
2729	0.0214
2730	3.826E-4
2731	0.04559
2732	8.545E-4
2733	0.003382
2734	0.007895
2735	0.04921
2736	0.00488
2737	0.09181
2738	0.07268
2739	0.001167
2740	0.07935
2741	0.01861
2742	0.03435
2743	0.03549
2744	0.01521
2745	0.00911
2746	0.04223
2747	0.01127
2748	0.01119
2749	0.02831
2750	0.01983
2751	0.07282
2752	0.03415
2753	0.001342
2754	0.02776
2755	3.537E-4
2756	0.003966
2757	0.2939
2758	0.08671
2759	0.0274
2760	0.03544
2761	0.01721
2762	0.009622
2763	3.966E-5
2764	0.01689
2765	6.281E-5
2766	0.004291
2767	0.9984
2768	0.04851
2769	0.02323
2770	4.896E-4
2771	0.3411
2772	0.6353
2773	0.01591
2774	0.02337
2775	0.001669
2776	8.881E-6
2777	0.004832
2778	0.008668
2779	0.2309
2780	0.1624
2781	1.442E-5
2782	0.6577
2783	0.002214
2784	0.391
2785	7.368E-5
2786	0.002919
2787	0.5102
2788	0.00312
2789	5.938E-4
2790	0.009699
2791	0.3189
2792	0.002102
2793	0.001382
2794	8.082E-5
2795	0.01297
2796	0.0131
2797	0.946
2798	1.703E-5
2799	0.01232
2800	8.579E-5
2801	0.0011
2802	0.003759
2803	0.001354
2804	0.5497
2805	2.331E-7
2806	1.208E-6
2807	0.00156
2808	0.01961
2809	0.3416
2810	1.607E-5
2811	4.261E-6
2812	0.006063
2813	0.0702
2814	0.003139
2815	0.0223
2816	1.348E-6
2817	3.056E-6
2818	9.201E-4
2819	0.004643
2820	0.8243
2821	0.00883
2822	0.01407
2823	0.004536
2824	0.5721
2825	0.01613
2826	0.01745
2827	0.04005
2828	8.27E-4
2829	4.426E-4
2830	0.05871
2831	0.7349
2832	4.669E-5
2833	0.003351
2834	1.765E-7
2835	0.06539
2836	0.008745
2837	1.429E-4
2838	0.9149
2839	0.9459
2840	5.815E-4
2841	1.4E-4
2842	4.592E-4
2843	9.223E-4
2844	0.001061
2845	0.007605
2846	3.265E-6
2847	0.7542
2848	2.086E-4
2849	0.01492
2850	0.002033
2851	3.403E-4
2852	0.00908
2853	0.05052
2854	0.02141
2855	0.001226
2856	0.001055
2857	0.008675
2858	0.003843
2859	1.187E-4
2860	0.2554
2861	3.639E-4
2862	0.09033
2863	7.332E-4
2864	9.178E-4
2865	0.01267
2866	0.003638
2867	0.06195
2868	0.1012
2869	3.895E-4
2870	0.6231
2871	0.838
2872	0.5115
2873	0.002464
2874	3.272E-4
2875	0.003441
2876	0.002036
2877	0.02334
2878	3.553E-4
2879	3.703E-5
2880	0.3613
2881	0.003381
2882	4.241E-5
2883	0.2516
2884	0.009701
2885	1.034E-6
2886	0.01995
2887	0.0348
2888	0.001611
2889	0.002131
2890	4.184E-4
2891	2.681E-4
2892	0.1116
2893	0.005239
2894	0.003421
2895	0.05275
2896	0.04408
2897	9.972E-4
2898	0.3123
2899	5.776E-4
2900	0.00531
2901	0.001003
2902	9.331E-7
2903	3.263E-4
2904	0.04478
2905	9.718E-5
2906	5.998E-6
2907	0.05818
2908	2.613E-4
2909	2.762E-4
2910	0.02107
2911	0.004122
2912	0.001883
2913	2.117E-5
2914	3.269E-4
2915	0.1016
2916	3.323E-4
2917	0.6272
2918	0.9112
2919	0.3153
2920	0.328
2921	1.484E-7
2922	0.01352
2923	0.00761
2924	3.123E-4
2925	0.007341
2926	0.02237
2927	5.057E-4
2928	0.001282
2929	2.374E-5
2930	0.00945
2931	6.004E-4
2932	0.004416
2933	0.1088
2934	8.803E-5
2935	4.027E-4
2936	6.953E-6
2937	4.547E-6
2938	0.01063
2939	0.004651
2940	8.722E-7
2941	7.382E-4
2942	0.001876
2943	0.007371
2944	0.08332
2945	2.167E-4
2946	0.007646
2947	0.002458
2948	0.5418
2949	0.2231
2950	0.01471
2951	0.01087
2952	0.006321
2953	0.7653
2954	6.433E-8
2955	0.7536
2956	0.8251
2957	0.003286
2958	0.002109
2959	0.05766
2960	0.9961
2961	0.01238
2962	0.00231
2963	0.04506
2964	0.01449
2965	0.03162
2966	9.778E-4
2967	0.04454
2968	0.007325
2969	0.03451
2970	0.001097
2971	0.002123
2972	0.5394
2973	0.0126
2974	0.07296
2975	0.05061
2976	0.01291
2977	0.1406
2978	0.02497
2979	0.1012
2980	0.1291
2981	0.0126
2982	0.02353
2983	0.002989
2984	0.004534
2985	0.006356
2986	0.009721
2987	0.03518
2988	0.01615
2989	0.002369
2990	6.584E-4
2991	0.6036
2992	1.046E-4
2993	0.00496
2994	4.01E-5
2995	0.001709
2996	0.001955
2997	0.7626
2998	0.9604
2999	5.593E-5
[truncated: 8,001 more rows]
