# Supplementary material for: Hybrid sample size calculations for cluster randomised trials using assurance
Source: Clin Trials. 2025 Feb 11;22(5):517–26. doi: 10.1177/17407745241312635 (PMC12476461; doi:10.1177/17407745241312635)
Supplement: sj-txt-9-ctj-10.1177_17407745241312635 – Supplemental material for Hybrid sample size calculations for cluster randomised trials using assurance [file sj-txt-9-ctj-10.1177_17407745241312635.txt]

1000	0.6398
1001	0.06883
1002	0.008085
1003	0.176
1004	0.3693
1005	0.735
1006	0.3283
1007	0.005989
1008	0.04579
1009	0.07061
1010	0.02501
1011	0.0912
1012	0.01873
1013	0.01258
1014	0.1065
1015	0.005612
1016	0.4688
1017	0.007073
1018	0.03242
1019	0.001774
1020	0.1255
1021	0.005511
1022	3.126E-4
1023	0.02028
1024	0.1566
1025	0.8666
1026	0.3385
1027	0.06165
1028	0.1577
1029	0.03727
1030	0.04156
1031	0.3711
1032	8.73E-4
1033	0.001024
1034	0.03603
1035	0.005391
1036	0.02381
1037	0.01005
1038	0.002492
1039	0.01089
1040	0.0399
1041	0.1282
1042	0.0654
1043	0.05613
1044	0.003321
1045	0.002691
1046	0.01449
1047	0.08085
1048	1.107E-4
1049	0.03923
1050	0.01368
1051	0.002128
1052	0.004769
1053	0.02955
1054	0.4584
1055	0.9774
1056	0.7662
1057	0.002305
1058	0.3631
1059	0.0319
1060	0.1076
1061	0.133
1062	0.09682
1063	0.2163
1064	0.002743
1065	0.003932
1066	0.03111
1067	0.05178
1068	0.02216
1069	0.03918
1070	0.001014
1071	0.02747
1072	0.7386
1073	0.00364
1074	0.2418
1075	0.9952
1076	3.578E-4
1077	0.8566
1078	0.001717
1079	0.1316
1080	0.8829
1081	3.797E-4
1082	0.07316
1083	0.04334
1084	0.01782
1085	3.718E-4
1086	0.01705
1087	0.3804
1088	0.005432
1089	0.03658
1090	3.35E-4
1091	0.01344
1092	0.006783
1093	0.3899
1094	5.161E-4
1095	0.3742
1096	0.01349
1097	0.005712
1098	0.01423
1099	1.694E-4
1100	0.01312
1101	0.00296
1102	0.005134
1103	0.006423
1104	0.04755
1105	0.2131
1106	0.001492
1107	0.01581
1108	0.04276
1109	0.02868
1110	0.01339
1111	0.02354
1112	0.2924
1113	0.08538
1114	0.0138
1115	0.00403
1116	0.9995
1117	6.298E-4
1118	0.2872
1119	8.415E-5
1120	0.3762
1121	0.01674
1122	0.2082
1123	4.211E-4
1124	0.004529
1125	0.001266
1126	0.5735
1127	0.8054
1128	0.003583
1129	0.003478
1130	0.004642
1131	0.009408
1132	0.0323
1133	0.07613
1134	0.09833
1135	0.34
1136	0.00201
1137	0.07182
1138	0.03554
1139	0.01675
1140	0.9747
1141	0.08734
1142	0.03804
1143	0.1891
1144	0.002021
1145	5.671E-5
1146	0.003617
1147	0.8522
1148	7.297E-4
1149	0.1596
1150	3.706E-4
1151	0.1405
1152	0.009305
1153	0.005916
1154	2.604E-4
1155	0.2002
1156	0.007291
1157	0.07911
1158	0.1114
1159	0.019
1160	0.004549
1161	0.05929
1162	0.002022
1163	0.3458
1164	0.02319
1165	0.3072
1166	0.08208
1167	0.1733
1168	0.01112
1169	1.511E-7
1170	3.647E-4
1171	0.03108
1172	0.001253
1173	0.00251
1174	0.67
1175	2.326E-4
1176	0.09628
1177	0.001088
1178	9.201E-5
1179	0.09048
1180	4.483E-4
1181	0.00115
1182	0.001089
1183	0.001192
1184	0.2896
1185	0.01539
1186	1.265E-4
1187	0.003769
1188	0.005927
1189	0.07099
1190	1.698E-4
1191	0.003401
1192	6.96E-4
1193	0.0117
1194	4.227E-4
1195	0.002044
1196	3.058E-4
1197	0.004184
1198	0.007616
1199	0.001308
1200	0.04687
1201	0.003122
1202	0.2001
1203	0.7614
1204	0.0469
1205	0.002147
1206	5.595E-4
1207	0.002714
1208	0.1476
1209	0.0277
1210	0.0119
1211	0.005611
1212	0.776
1213	0.003635
1214	0.01473
1215	0.002624
1216	0.09575
1217	0.9775
1218	0.003116
1219	0.01253
1220	0.01638
1221	0.04044
1222	5.199E-5
1223	0.006253
1224	0.06082
1225	0.002454
1226	0.001296
1227	0.005703
1228	0.2155
1229	0.008602
1230	0.0626
1231	0.001679
1232	0.02703
1233	0.006218
1234	0.005477
1235	1.492E-4
1236	0.06815
1237	0.2686
1238	0.002805
1239	0.2601
1240	0.04795
1241	0.04472
1242	0.2272
1243	0.07088
1244	0.2174
1245	0.3298
1246	0.00884
1247	0.004652
1248	0.004636
1249	0.01211
1250	0.03708
1251	0.01307
1252	0.857
1253	0.05786
1254	0.1166
1255	0.04585
1256	0.009361
1257	0.006588
1258	0.02227
1259	0.01066
1260	0.03751
1261	8.987E-4
1262	0.9616
1263	0.002015
1264	0.02604
1265	0.01007
1266	0.05257
1267	0.06122
1268	0.01827
1269	0.06658
1270	0.03335
1271	0.05143
1272	0.03573
1273	0.1133
1274	0.009365
1275	0.01975
1276	0.2049
1277	0.001256
1278	0.001774
1279	0.005123
1280	0.1436
1281	6.361E-5
1282	0.002053
1283	0.009833
1284	0.003034
1285	2.56E-4
1286	0.04213
1287	0.06696
1288	0.001361
1289	3.429E-6
1290	0.01476
1291	0.004957
1292	0.05206
1293	0.01028
1294	0.02193
1295	1.298E-5
1296	0.008813
1297	0.001883
1298	9.819E-4
1299	0.0101
1300	0.2223
1301	0.1373
1302	0.001228
1303	2.138E-5
1304	9.471E-4
1305	0.2128
1306	1.235E-4
1307	0.002152
1308	0.2273
1309	0.1195
1310	0.02222
1311	0.04855
1312	0.2465
1313	0.05761
1314	8.151E-4
1315	0.01484
1316	0.9224
1317	0.005452
1318	0.2336
1319	0.0437
1320	0.01253
1321	0.04096
1322	0.1271
1323	0.009094
1324	0.2608
1325	0.005751
1326	0.001611
1327	0.004825
1328	0.0121
1329	0.0182
1330	0.02001
1331	0.003548
1332	0.006784
1333	0.001203
1334	9.607E-4
1335	0.9598
1336	0.1448
1337	0.3468
1338	0.08775
1339	0.003557
1340	0.02693
1341	0.006617
1342	0.01745
1343	0.07359
1344	0.05696
1345	0.02313
1346	0.01419
1347	0.04541
1348	0.5587
1349	0.01655
1350	0.004274
1351	0.01622
1352	0.1396
1353	0.00273
1354	0.00233
1355	1.143E-4
1356	0.05719
1357	0.05465
1358	0.268
1359	0.7794
1360	0.4166
1361	0.1441
1362	0.3281
1363	2.993E-4
1364	0.9552
1365	0.003878
1366	0.001329
1367	0.007479
1368	0.1495
1369	3.169E-7
1370	0.001409
1371	0.07975
1372	0.1529
1373	2.168E-4
1374	8.294E-4
1375	0.2496
1376	0.001365
1377	0.002942
1378	8.931E-4
1379	0.004114
1380	0.004607
1381	1.203E-5
1382	5.147E-5
1383	0.004349
1384	0.2485
1385	0.007253
1386	0.3261
1387	0.5812
1388	0.003021
1389	0.009632
1390	0.04739
1391	0.02124
1392	0.007768
1393	0.02968
1394	0.9626
1395	4.612E-4
1396	0.2794
1397	6.757E-5
1398	0.001145
1399	3.692E-6
1400	0.02251
1401	0.1074
1402	1.913E-4
1403	0.7626
1404	0.1542
1405	0.02813
1406	0.1001
1407	0.05277
1408	0.02518
1409	0.01695
1410	0.3489
1411	0.007854
1412	0.001778
1413	0.009327
1414	0.003163
1415	0.04477
1416	0.004379
1417	0.02111
1418	0.02595
1419	0.0153
1420	0.1728
1421	0.1581
1422	0.08782
1423	0.02867
1424	0.00275
1425	0.01823
1426	0.02649
1427	0.3389
1428	0.1153
1429	0.01
1430	0.006599
1431	0.1333
1432	0.4324
1433	0.007184
1434	0.00831
1435	0.07056
1436	0.03031
1437	0.03015
1438	0.008416
1439	0.0326
1440	0.01754
1441	0.003165
1442	0.9887
1443	0.04685
1444	0.004318
1445	0.02081
1446	0.01217
1447	0.002982
1448	0.006415
1449	0.002148
1450	0.03721
1451	7.633E-4
1452	0.01164
1453	0.1515
1454	0.02398
1455	0.02567
1456	0.1619
1457	0.04241
1458	0.01837
1459	0.03023
1460	0.07592
1461	0.002945
1462	0.03714
1463	0.001594
1464	0.02784
1465	0.0195
1466	0.01153
1467	0.003152
1468	0.0849
1469	0.0886
1470	0.02149
1471	0.042
1472	0.01046
1473	0.2628
1474	0.006939
1475	0.0394
1476	0.06753
1477	0.1249
1478	0.3539
1479	0.005148
1480	0.03623
1481	0.05408
1482	0.1046
1483	0.0173
1484	0.04317
1485	0.01219
1486	0.154
1487	0.0102
1488	0.1376
1489	0.1825
1490	0.01909
1491	0.001133
1492	0.01575
1493	0.06003
1494	0.9921
1495	0.04292
1496	0.2049
1497	0.01562
1498	0.09807
1499	0.009078
1500	0.1467
1501	0.07943
1502	0.016
1503	0.006662
1504	0.001233
1505	0.1099
1506	0.05038
1507	0.7717
1508	0.4436
1509	0.3248
1510	0.03538
1511	0.1227
1512	0.2689
1513	0.683
1514	0.07499
1515	0.008012
1516	0.01781
1517	0.2176
1518	0.00867
1519	0.4586
1520	0.01371
1521	0.009731
1522	0.005194
1523	0.0742
1524	0.794
1525	0.08125
1526	0.08903
1527	0.03307
1528	0.06246
1529	0.04452
1530	0.03268
1531	0.03288
1532	0.02772
1533	0.01461
1534	0.006231
1535	0.04418
1536	0.01028
1537	0.05356
1538	0.01296
1539	0.04141
1540	0.01268
1541	0.0124
1542	0.05877
1543	0.004881
1544	0.008979
1545	0.08773
1546	0.026
1547	0.02242
1548	0.0584
1549	0.009779
1550	0.01264
1551	0.01015
1552	0.1192
1553	0.01256
1554	0.01271
1555	0.004349
1556	0.01724
1557	0.04127
1558	0.004525
1559	0.004083
1560	0.01209
1561	0.01361
1562	2.534E-4
1563	0.01116
1564	9.202E-4
1565	0.001312
1566	0.007362
1567	0.001635
1568	0.01379
1569	0.009033
1570	0.003775
1571	0.004728
1572	9.021E-4
1573	0.008648
1574	0.003418
1575	0.003502
1576	0.007243
1577	0.2231
1578	0.001186
1579	0.1653
1580	0.01701
1581	0.0109
1582	2.58E-4
1583	2.962E-4
1584	0.01829
1585	0.1559
1586	0.05873
1587	0.02401
1588	9.616E-5
1589	1.269E-5
1590	0.07898
1591	0.00315
1592	0.4342
1593	4.526E-4
1594	4.702E-4
1595	0.03554
1596	0.001695
1597	0.7688
1598	1.0
1599	0.1163
1600	0.3356
1601	0.01083
1602	3.167E-4
1603	0.001022
1604	0.1916
1605	0.3535
1606	0.004831
1607	0.005973
1608	0.006962
1609	0.03771
1610	0.02515
1611	0.02858
1612	2.439E-4
1613	0.003667
1614	6.482E-4
1615	0.01097
1616	0.02592
1617	0.03343
1618	0.01837
1619	0.007401
1620	0.01629
1621	0.0283
1622	0.004769
1623	0.01427
1624	0.01495
1625	7.301E-4
1626	0.006034
1627	0.09898
1628	0.1626
1629	0.02044
1630	0.2136
1631	0.0146
1632	0.04328
1633	0.01108
1634	0.03592
1635	0.009789
1636	0.00394
1637	0.01634
1638	0.004293
1639	0.008497
1640	0.01706
1641	0.009501
1642	0.05903
1643	0.007665
1644	0.004346
1645	0.01257
1646	0.042
1647	0.006703
1648	0.01984
1649	0.006638
1650	0.01241
1651	0.002642
1652	9.369E-4
1653	0.01201
1654	0.001634
1655	0.4027
1656	0.0448
1657	0.004369
1658	5.69E-4
1659	0.3968
1660	5.5E-5
1661	0.0167
1662	0.08245
1663	0.332
1664	3.085E-4
1665	0.1438
1666	0.005347
1667	0.009293
1668	0.00865
1669	0.01424
1670	0.001734
1671	0.08604
1672	0.003245
1673	3.284E-4
1674	7.393E-4
1675	2.667E-4
1676	0.0304
1677	0.002506
1678	0.1522
1679	0.07303
1680	0.009754
1681	0.03743
1682	0.1782
1683	1.469E-5
1684	0.002209
1685	0.342
1686	0.005227
1687	0.169
1688	1.685E-4
1689	0.2786
1690	0.1405
1691	0.008855
1692	2.586E-4
1693	1.341E-4
1694	5.605E-4
1695	0.7486
1696	0.01246
1697	0.02155
1698	0.03001
1699	0.02235
1700	0.001888
1701	0.002498
1702	0.6378
1703	0.01986
1704	0.84
1705	1.254E-4
1706	0.003312
1707	0.01294
1708	0.01876
1709	0.003177
1710	3.475E-5
1711	0.798
1712	0.9633
1713	0.01509
1714	0.004543
1715	0.001605
1716	0.007458
1717	0.003634
1718	0.03283
1719	0.05198
1720	0.02108
1721	0.1096
1722	0.004116
1723	0.03389
1724	0.05396
1725	0.05413
1726	0.02984
1727	0.008128
1728	0.002356
1729	0.02129
1730	0.06512
1731	0.6731
1732	0.04987
1733	0.7215
1734	0.0298
1735	2.399E-4
1736	0.0478
1737	0.01692
1738	0.007435
1739	0.03792
1740	0.01298
1741	0.4517
1742	0.05834
1743	0.003789
1744	0.004732
1745	0.002987
1746	0.1533
1747	0.01429
1748	0.1165
1749	0.005248
1750	0.00313
1751	0.1014
1752	0.001868
1753	0.01578
1754	0.08641
1755	0.1666
1756	0.007372
1757	1.906E-4
1758	0.7996
1759	0.07034
1760	0.06534
1761	0.006822
1762	0.04589
1763	0.01001
1764	0.07589
1765	0.07372
1766	0.002241
1767	0.02827
1768	0.01834
1769	0.0021
1770	0.1523
1771	2.954E-5
1772	0.02268
1773	0.1104
1774	0.002396
1775	0.04184
1776	0.1703
1777	0.04864
1778	0.0278
1779	0.001108
1780	0.9572
1781	0.06265
1782	0.004044
1783	0.01641
1784	9.997E-4
1785	0.005516
1786	0.00776
1787	0.01036
1788	0.04877
1789	0.02661
1790	0.2479
1791	0.2604
1792	0.01584
1793	0.02746
1794	0.08428
1795	0.08265
1796	0.03916
1797	0.03629
1798	0.01224
1799	0.388
1800	0.07889
1801	0.02204
1802	0.004204
1803	0.001325
1804	0.01028
1805	0.05962
1806	0.00234
1807	0.002403
1808	0.6598
1809	0.01945
1810	0.003116
1811	0.01327
1812	0.009286
1813	0.008537
1814	0.02776
1815	0.0308
1816	0.05794
1817	0.002259
1818	0.005589
1819	0.05453
1820	3.9E-4
1821	0.01537
1822	0.1297
1823	0.04555
1824	0.04866
1825	0.5536
1826	0.01151
1827	0.1966
1828	0.02721
1829	0.00152
1830	0.004605
1831	0.2848
1832	0.03116
1833	0.7604
1834	0.06659
1835	0.006229
1836	0.03086
1837	0.05723
1838	0.0595
1839	0.01498
1840	0.03624
1841	0.005654
1842	0.0116
1843	0.04109
1844	0.001703
1845	0.05184
1846	0.01092
1847	0.3289
1848	0.02052
1849	6.344E-4
1850	0.2965
1851	0.02748
1852	0.007771
1853	0.01457
1854	0.102
1855	0.06802
1856	0.02448
1857	0.03411
1858	0.04422
1859	0.07509
1860	0.2138
1861	0.04311
1862	0.01335
1863	0.06323
1864	0.03684
1865	0.003853
1866	0.01995
1867	0.02851
1868	0.005862
1869	0.1902
1870	0.003794
1871	0.0455
1872	0.01775
1873	0.03241
1874	0.127
1875	0.02488
1876	0.002021
1877	0.01238
1878	0.3528
1879	0.002237
1880	0.1331
1881	0.006176
1882	0.3244
1883	0.02261
1884	0.7029
1885	3.135E-4
1886	0.1867
1887	0.09265
1888	0.01208
1889	0.04038
1890	0.09703
1891	0.1253
1892	0.009016
1893	0.02389
1894	8.383E-4
1895	0.1135
1896	0.3325
1897	0.002569
1898	0.2001
1899	0.1772
1900	0.1055
1901	0.06669
1902	0.1092
1903	0.2202
1904	0.4853
1905	1.965E-4
1906	0.02078
1907	0.03632
1908	0.01617
1909	0.01724
1910	0.003496
1911	0.01189
1912	0.007778
1913	0.02381
1914	0.108
1915	1.24E-4
1916	0.1765
1917	0.184
1918	0.00773
1919	0.02353
1920	0.01312
1921	0.01787
1922	0.3458
1923	0.004683
1924	0.7444
1925	0.9487
1926	0.0161
1927	0.06374
1928	0.06166
1929	2.472E-4
1930	0.1845
1931	0.003747
1932	0.005004
1933	0.147
1934	0.00319
1935	0.03664
1936	0.001742
1937	0.003499
1938	0.06785
1939	0.001741
1940	0.2533
1941	0.01831
1942	0.0385
1943	0.02629
1944	0.08663
1945	0.02078
1946	0.08482
1947	0.001395
1948	0.01551
1949	0.05878
1950	0.067
1951	0.02393
1952	0.008624
1953	0.2011
1954	0.01037
1955	0.01285
1956	0.03517
1957	0.008264
1958	0.1823
1959	0.005835
1960	0.09303
1961	0.01768
1962	0.003294
1963	0.002974
1964	0.03807
1965	0.05349
1966	0.0634
1967	0.006627
1968	0.004591
1969	0.1069
1970	0.03873
1971	3.127E-4
1972	0.01903
1973	0.01722
1974	0.02579
1975	0.08134
1976	0.001268
1977	0.03389
1978	0.01312
1979	0.01681
1980	0.05823
1981	0.1662
1982	0.1072
1983	0.0276
1984	0.03556
1985	0.03331
1986	0.03826
1987	0.06803
1988	0.05386
1989	0.1061
1990	0.02459
1991	0.06627
1992	0.3972
1993	0.008905
1994	0.6292
1995	0.007991
1996	0.004854
1997	0.01371
1998	0.1276
1999	7.138E-4
2000	0.01751
2001	0.004825
2002	0.007207
2003	0.1477
2004	0.006548
2005	0.074
2006	0.1196
2007	0.02342
2008	0.005456
2009	0.006572
2010	0.02913
2011	0.003032
2012	0.05137
2013	0.01028
2014	0.1181
2015	0.03195
2016	0.01031
2017	0.007298
2018	0.03374
2019	0.02243
2020	0.04037
2021	0.01548
2022	6.418E-4
2023	0.009374
2024	0.06704
2025	0.3833
2026	0.01338
2027	0.002075
2028	0.1491
2029	0.001484
2030	0.0142
2031	0.00113
2032	0.0218
2033	0.01011
2034	0.02011
2035	0.02409
2036	0.004844
2037	0.03654
2038	0.005686
2039	0.03165
2040	0.005156
2041	0.02438
2042	0.0104
2043	0.006474
2044	0.03325
2045	0.0391
2046	0.02636
2047	0.006654
2048	0.1626
2049	0.00391
2050	0.1351
2051	0.06122
2052	0.05761
2053	0.2699
2054	0.0141
2055	0.01189
2056	0.0129
2057	0.01548
2058	0.2183
2059	0.181
2060	0.03237
2061	0.01436
2062	0.123
2063	0.00509
2064	0.04327
2065	0.008857
2066	0.008417
2067	1.356E-4
2068	0.03251
2069	0.002675
2070	0.02015
2071	0.01012
2072	0.0401
2073	0.009046
2074	0.02955
2075	0.004138
2076	0.02323
2077	0.004443
2078	0.02844
2079	0.008804
2080	0.05256
2081	0.06138
2082	0.007886
2083	0.005421
2084	0.007931
2085	0.5561
2086	5.108E-4
2087	0.02371
2088	0.2505
2089	0.8875
2090	0.01821
2091	9.685E-4
2092	0.02561
2093	0.01181
2094	0.02353
2095	0.00329
2096	0.2367
2097	0.01612
2098	0.02454
2099	0.0242
2100	0.5848
2101	0.07651
2102	0.1313
2103	0.003703
2104	0.2583
2105	0.1646
2106	0.4251
2107	0.09761
2108	0.13
2109	0.4712
2110	0.2483
2111	6.712E-5
2112	0.05676
2113	0.001241
2114	0.103
2115	0.005744
2116	0.009472
2117	0.01281
2118	0.04458
2119	0.8823
2120	0.03338
2121	0.4138
2122	0.1084
2123	0.08701
2124	0.1276
2125	0.09628
2126	0.01574
2127	0.007028
2128	0.09728
2129	0.0162
2130	0.1091
2131	0.5205
2132	0.04375
2133	0.08697
2134	0.02687
2135	0.02111
2136	0.6568
2137	0.01139
2138	0.01451
2139	0.1801
2140	0.06333
2141	0.006906
2142	0.2964
2143	0.01247
2144	0.006885
2145	0.02806
2146	0.02768
2147	0.004039
2148	2.408E-4
2149	0.04209
2150	6.261E-4
2151	0.002723
2152	0.3885
2153	0.0885
2154	0.1369
2155	0.03799
2156	0.1792
2157	0.04134
2158	0.003864
2159	0.02049
2160	0.00868
2161	0.009141
2162	0.0163
2163	0.2932
2164	0.00749
2165	0.001188
2166	0.03363
2167	0.3328
2168	0.08621
2169	0.08814
2170	0.4946
2171	0.6493
2172	0.4748
2173	0.05261
2174	0.722
2175	0.07191
2176	0.002832
2177	0.8873
2178	5.318E-5
2179	0.01488
2180	0.1517
2181	0.1302
2182	0.002811
2183	0.09274
2184	0.01791
2185	0.3754
2186	0.5821
2187	0.03029
2188	1.625E-4
2189	0.004852
2190	0.01918
2191	0.03014
2192	0.06354
2193	0.08566
2194	0.5111
2195	0.04227
2196	0.06747
2197	0.2964
2198	0.4398
2199	0.008378
2200	0.01253
2201	0.009249
2202	0.02183
2203	0.01638
2204	0.023
2205	0.139
2206	0.2545
2207	0.00323
2208	0.0446
2209	8.588E-4
2210	0.02551
2211	0.008941
2212	0.06728
2213	0.0744
2214	0.00953
2215	0.01214
2216	0.003915
2217	0.03322
2218	0.05776
2219	0.04012
2220	0.02671
2221	0.2553
2222	0.06118
2223	0.03464
2224	0.284
2225	0.05712
2226	0.04028
2227	0.01532
2228	0.006928
2229	0.1133
2230	0.002167
2231	0.3675
2232	0.1875
2233	0.2943
2234	0.1247
2235	0.009611
2236	0.04521
2237	0.2057
2238	0.3618
2239	0.009911
2240	0.01621
2241	0.03369
2242	0.07934
2243	0.09021
2244	0.1003
2245	0.06233
2246	0.01673
2247	0.04107
2248	0.833
2249	0.05584
2250	0.08927
2251	0.007118
2252	0.04458
2253	0.06117
2254	0.177
2255	0.03881
2256	0.01429
2257	0.9934
2258	0.01187
2259	0.003076
2260	0.09898
2261	0.01339
2262	0.02778
2263	0.8862
2264	0.3019
2265	0.01933
2266	0.4961
2267	0.03307
2268	0.04171
2269	0.002472
2270	0.06682
2271	0.003102
2272	0.708
2273	0.5099
2274	0.03408
2275	1.532E-4
2276	9.39E-4
2277	0.4017
2278	0.1728
2279	0.02931
2280	0.4362
2281	0.00482
2282	0.02935
2283	0.1127
2284	0.002691
2285	3.892E-4
2286	0.9932
2287	0.1557
2288	0.06277
2289	0.03061
2290	9.812E-4
2291	0.003713
2292	0.01598
2293	0.001071
2294	0.002021
2295	0.1049
2296	2.498E-4
2297	0.0144
2298	0.01071
2299	0.004017
2300	0.1642
2301	0.003971
2302	0.1439
2303	0.03896
2304	0.0389
2305	0.07055
2306	0.00682
2307	0.1683
2308	0.01095
2309	3.637E-5
2310	3.649E-4
2311	0.0529
2312	0.00804
2313	0.007966
2314	0.3297
2315	0.01216
2316	0.005259
2317	0.00327
2318	4.879E-4
2319	0.4209
2320	0.05715
2321	0.1285
2322	0.9283
2323	0.03907
2324	0.1623
2325	0.01199
2326	0.005238
2327	0.03416
2328	0.5821
2329	0.9641
2330	0.7622
2331	0.5022
2332	0.0578
2333	0.09967
2334	0.04181
2335	0.06722
2336	0.07195
2337	0.01417
2338	0.2835
2339	0.2288
2340	0.177
2341	0.02694
2342	0.02529
2343	0.007342
2344	0.03843
2345	0.02351
2346	0.03889
2347	0.006632
2348	0.03509
2349	0.1025
2350	0.003522
2351	0.1217
2352	0.002166
2353	0.02422
2354	0.05135
2355	0.07911
2356	0.001965
2357	0.005938
2358	0.02899
2359	0.03711
2360	0.02249
2361	3.611E-4
2362	0.005515
2363	0.0207
2364	0.009432
2365	0.01853
2366	0.1517
2367	0.04675
2368	0.3159
2369	0.04928
2370	0.01336
2371	0.04283
2372	0.1056
2373	0.04913
2374	0.06714
2375	0.001751
2376	0.007967
2377	0.1023
2378	0.01187
2379	0.1299
2380	0.008681
2381	0.02934
2382	0.01759
2383	0.9905
2384	0.004109
2385	6.535E-5
2386	0.3493
2387	0.02252
2388	0.01513
2389	0.005965
2390	0.02828
2391	0.9512
2392	7.798E-6
2393	0.9996
2394	0.003478
2395	0.06818
2396	1.257E-4
2397	0.03647
2398	0.009894
2399	0.01061
2400	0.001081
2401	0.001511
2402	0.08879
2403	0.001927
2404	2.613E-5
2405	0.0241
2406	0.00143
2407	3.457E-5
2408	0.3451
2409	0.05736
2410	0.05655
2411	0.0235
2412	0.001979
2413	0.09502
2414	0.7889
2415	0.09514
2416	0.00512
2417	0.1541
2418	0.1141
2419	0.04176
2420	0.1174
2421	0.128
2422	0.003843
2423	0.007629
2424	0.01424
2425	0.006575
2426	0.001594
2427	0.01131
2428	0.3061
2429	0.2863
2430	0.01329
2431	0.003629
2432	0.008411
2433	0.006049
2434	0.006959
2435	0.03816
2436	0.05294
2437	0.03087
2438	0.05193
2439	0.08183
2440	0.004712
2441	0.007223
2442	0.07672
2443	0.01271
2444	0.003306
2445	0.1587
2446	0.01792
2447	0.7915
2448	0.007232
2449	0.03484
2450	0.03111
2451	0.05046
2452	0.05094
2453	0.04066
2454	0.2009
2455	0.03407
2456	0.3065
2457	0.00849
2458	5.732E-4
2459	0.01748
2460	0.04626
2461	0.2254
2462	0.01722
2463	0.08809
2464	0.02084
2465	0.1645
2466	0.01758
2467	0.576
2468	5.652E-5
2469	0.02603
2470	0.0015
2471	0.03788
2472	0.03423
2473	0.181
2474	0.4763
2475	0.04804
2476	0.003634
2477	0.03797
2478	0.05194
2479	0.01777
2480	0.07974
2481	0.07063
2482	0.07708
2483	0.04379
2484	0.02891
2485	0.6612
2486	0.02499
2487	0.1109
2488	0.005235
2489	0.01484
2490	0.005831
2491	0.02744
2492	0.2823
2493	0.006205
2494	0.008953
2495	0.0471
2496	0.1025
2497	0.2163
2498	0.1205
2499	0.009216
2500	0.182
2501	0.09866
2502	0.00119
2503	0.01804
2504	0.0273
2505	0.0394
2506	0.02719
2507	0.5807
2508	0.6403
2509	0.1263
2510	0.04073
2511	0.01542
2512	0.04624
2513	0.04783
2514	0.02556
2515	0.2073
2516	0.01798
2517	0.2734
2518	0.6525
2519	0.04138
2520	0.06533
2521	0.1325
2522	0.04276
2523	0.0221
2524	0.01171
2525	0.01217
2526	0.002378
2527	0.004064
2528	0.06288
2529	0.01004
2530	0.0951
2531	0.1586
2532	0.01569
2533	0.004822
2534	0.0116
2535	0.006336
2536	0.004893
2537	0.01827
2538	0.02145
2539	0.0494
2540	0.01739
2541	0.01106
2542	0.2923
2543	0.003632
2544	0.01569
2545	0.06975
2546	0.03512
2547	0.001285
2548	0.015
2549	0.01357
2550	0.02426
2551	0.0253
2552	0.01494
2553	0.04033
2554	0.3596
2555	0.06665
2556	0.03106
2557	0.01599
2558	0.00941
2559	0.01192
2560	0.01114
2561	0.0928
2562	1.161E-4
2563	0.06258
2564	0.003154
2565	3.76E-4
2566	0.1223
2567	0.005016
2568	0.1916
2569	0.002665
2570	0.01982
2571	0.1731
2572	0.02611
2573	9.403E-4
2574	0.09026
2575	0.4492
2576	0.02799
2577	0.0149
2578	0.07276
2579	0.008218
2580	0.1
2581	0.001903
2582	0.06219
2583	0.01389
2584	0.02294
2585	0.09742
2586	0.02277
2587	0.02623
2588	5.487E-4
2589	0.07438
2590	0.01132
2591	0.08999
2592	0.1236
2593	0.01459
2594	0.0314
2595	0.005632
2596	0.01118
2597	0.01234
2598	0.02742
2599	0.01222
2600	0.004194
2601	0.01128
2602	0.034
2603	0.004643
2604	0.3799
2605	0.00789
2606	0.00495
2607	6.602E-4
2608	0.0345
2609	0.01916
2610	0.05899
2611	0.1749
2612	0.005529
2613	0.005848
2614	0.02141
2615	0.002132
2616	8.797E-4
2617	0.001355
2618	0.09501
2619	0.008343
2620	0.06369
2621	4.429E-4
2622	0.005764
2623	0.0216
2624	0.02561
2625	0.003545
2626	0.02257
2627	0.01343
2628	0.01074
2629	6.08E-4
2630	0.02789
2631	0.4584
2632	0.02128
2633	0.7717
2634	0.04626
2635	2.046E-4
2636	0.02984
2637	0.02123
2638	7.44E-4
2639	0.003897
2640	0.002595
2641	2.516E-5
2642	0.01649
2643	2.016E-7
2644	8.886E-4
2645	0.03687
2646	0.05074
2647	0.08596
2648	7.313E-6
2649	0.02286
2650	0.002063
2651	0.1905
2652	0.001947
2653	6.666E-4
2654	0.003143
2655	0.1115
2656	0.03997
2657	0.4254
2658	0.0407
2659	0.005765
2660	0.9375
2661	1.493E-4
2662	0.03641
2663	0.03366
2664	0.01784
2665	0.001168
2666	0.001742
2667	0.0066
2668	0.01467
2669	0.01173
2670	0.003992
2671	4.371E-4
2672	0.008325
2673	1.805E-4
2674	0.03499
2675	0.5469
2676	0.001404
2677	0.05903
2678	0.0371
2679	0.004855
2680	6.433E-4
2681	0.007316
2682	0.002529
2683	0.003185
2684	0.02907
2685	0.01348
2686	0.02751
2687	0.01084
2688	0.00333
2689	0.04226
2690	0.004594
2691	0.0211
2692	0.006827
2693	0.04392
2694	0.05814
2695	0.002517
2696	0.03618
2697	0.00626
2698	0.02487
2699	0.1266
2700	0.01543
2701	0.059
2702	0.02292
2703	0.03517
2704	0.05518
2705	0.04069
2706	0.07297
2707	0.1264
2708	9.712E-4
2709	0.003657
2710	0.1924
2711	0.05973
2712	0.08998
2713	0.4717
2714	0.7875
2715	0.001321
2716	0.004752
2717	0.6239
2718	0.04331
2719	0.004769
2720	0.009407
2721	0.03101
2722	0.7691
2723	1.707E-4
2724	0.0041
2725	0.08142
2726	0.02649
2727	0.02764
2728	6.197E-4
2729	0.05
2730	0.001595
2731	0.1533
2732	0.00364
2733	0.001902
2734	0.0145
2735	0.0692
2736	0.02061
2737	0.001322
2738	0.06024
2739	0.002091
2740	0.1778
2741	0.2367
2742	0.03209
2743	0.4002
2744	0.001883
2745	0.1099
2746	6.26E-4
2747	0.02192
2748	0.02155
2749	0.007232
2750	0.01617
2751	0.001983
2752	0.004189
2753	0.01161
2754	0.09763
2755	0.07989
2756	0.01223
2757	0.001895
2758	0.03106
2759	0.01417
2760	0.01897
2761	0.04337
2762	0.03455
2763	0.04048
2764	0.007653
2765	0.003483
2766	0.01164
2767	0.008384
2768	0.001062
2769	0.05112
2770	0.01428
2771	0.124
2772	0.01245
2773	0.04577
2774	0.01801
2775	0.007054
2776	0.003346
2777	0.005274
2778	0.002511
2779	0.3257
2780	9.274E-5
2781	0.02072
2782	0.2179
2783	2.436E-6
2784	4.058E-4
2785	0.002707
2786	0.002195
2787	0.2513
2788	0.0315
2789	0.01682
2790	1.903E-4
2791	0.001863
2792	0.114
2793	0.001072
2794	0.02953
2795	0.07178
2796	0.1509
2797	1.703E-4
2798	0.05711
2799	0.08711
2800	0.02456
2801	0.01226
2802	2.445E-5
2803	0.001297
2804	0.008668
2805	0.001004
2806	0.00124
2807	0.5455
2808	0.001209
2809	1.188E-4
2810	1.398E-4
2811	0.9457
2812	0.01263
2813	0.06365
2814	0.02403
2815	0.005356
2816	0.0133
2817	4.25E-4
2818	0.001462
2819	0.03936
2820	0.5865
2821	0.01399
2822	0.03118
2823	0.01178
2824	0.02872
2825	0.02332
2826	0.004896
2827	0.263
2828	0.01003
2829	0.0955
2830	0.004921
2831	0.05546
2832	0.005632
2833	3.696E-5
2834	0.3987
2835	0.003193
2836	0.2518
2837	0.03646
2838	0.03652
2839	0.1563
2840	0.06187
2841	0.04093
2842	0.01396
2843	0.02558
2844	1.03E-4
2845	0.008332
2846	0.005889
2847	0.02788
2848	0.01134
2849	0.003077
2850	0.001334
2851	0.9611
2852	0.6482
2853	0.2684
2854	0.03907
2855	0.09074
2856	0.001414
2857	0.01691
2858	0.2079
2859	0.1121
2860	0.002073
2861	0.00111
2862	0.03004
2863	0.02748
2864	0.001305
2865	0.004824
2866	5.268E-5
2867	2.119E-4
2868	0.004638
2869	0.009737
2870	0.3744
2871	0.2869
2872	0.01443
2873	0.2038
2874	0.01035
2875	0.0772
2876	0.1459
2877	0.003093
2878	0.3653
2879	0.001939
2880	0.8675
2881	0.001592
2882	0.0206
2883	0.007044
2884	0.006874
2885	0.004363
2886	0.02715
2887	0.04265
2888	0.0346
2889	0.009305
2890	0.03968
2891	0.09862
2892	0.1354
2893	0.03371
2894	0.0135
2895	0.01103
2896	0.004685
2897	0.01731
2898	0.02053
2899	0.0642
2900	0.009248
2901	0.6206
2902	0.5948
2903	0.73
2904	0.1121
2905	0.04764
2906	0.07278
2907	0.006375
2908	0.2807
2909	0.01844
2910	0.02402
2911	0.00174
2912	5.444E-4
2913	0.001589
2914	0.01337
2915	0.02531
2916	0.02427
2917	5.452E-4
2918	0.008445
2919	0.03694
2920	0.2815
2921	0.05563
2922	0.9223
2923	0.04028
2924	0.01583
2925	0.01842
2926	0.03366
2927	0.003268
2928	0.8242
2929	0.02146
2930	0.00964
2931	0.03085
2932	0.02455
2933	0.02355
2934	0.003281
2935	0.3027
2936	0.001807
2937	0.00333
2938	0.1757
2939	0.027
2940	0.0161
2941	0.009177
2942	0.02141
2943	0.2216
2944	0.05233
2945	0.01028
2946	0.03715
2947	0.02544
2948	0.01299
2949	0.007625
2950	0.01837
2951	0.1424
2952	0.4076
2953	0.0273
2954	0.05507
2955	0.03482
2956	0.09029
2957	0.05682
2958	0.2575
2959	0.04682
2960	0.07531
2961	0.007839
2962	0.02257
2963	0.00207
2964	0.002869
2965	0.01002
2966	0.07945
2967	0.1019
2968	0.06432
2969	0.01094
2970	0.01544
2971	0.01548
2972	0.08781
2973	0.03435
2974	0.02947
2975	0.1254
2976	0.3425
2977	0.002557
2978	0.005864
2979	0.00619
2980	0.3748
2981	0.01208
2982	0.01522
2983	0.02474
2984	0.002127
2985	0.6992
2986	0.007781
2987	0.04036
2988	0.02301
2989	0.03078
2990	0.00849
2991	0.02467
2992	0.01419
2993	0.0498
2994	0.002669
2995	0.3001
2996	0.1462
2997	0.02452
2998	0.1775
2999	0.009357
[truncated: 8,001 more rows]
